# Supplementary material for: A chromosome-scale genome assembly of cucumber (Cucumis sativus L.)
Source: Gigascience. 2019 Jun 18;8(6):giz072. doi: 10.1093/gigascience/giz072 (PMC6582320; doi:10.1093/gigascience/giz072)
Supplement: giz072_Supplemental_Files [file giz072_supplemental_files.zip]

Archive with 14 entries (14 files):
- Additional file 1.docx
- Additional file 10.pdf
- Additional file 11.pdf
- Additional file 12.pdf
- Additional file 13.xlsx
- Additional file 14.docx
- Additional file 2.pdf
- Additional file 3.docx
- Additional file 4.docx
- Additional file 5.pdf
- Additional file 6.docx
- Additional file 7.docx
- Additional file 8.pdf
- Additional file 9.xlsx
