# Supplementary material for: A chromosome-scale genome assembly of cucumber (Cucumis sativus L.)
Source: Gigascience. 2019 Jun 18;8(6):giz072. doi: 10.1093/gigascience/giz072 (PMC6582320; doi:10.1093/gigascience/giz072)
Supplement: giz072_Supplemental_Files [file giz072_supplemental_files.zip › Additional file 9.xlsx]

## Sheet: unaln_V3gene_function_addpos
#Gene	Chr	Start	End	GO	IPR	AT	Swissprot
CsaV3_UNG224740	scaffold110	62482	65315	-	IPR036691 Endonuclease/exonuclease/phosphatase superfamily	AT1G31500.3 | Symbols: | DNAse I-like superfamily protein | chr1:11274230-11276534 REVERSE LENGTH=283	sp|A8MS41|CCR4D_ARATH Carbon catabolite repressor protein 4 homolog 4 OS=Arabidopsis thaliana GN=CCR4-4 PE=1 SV=1
CsaV3_UNG224670	scaffold110	40255	41272	-	IPR001357 BRCT domain;IPR036420 BRCT domain superfamily	AT1G77320.2 | Symbols: MEI1 | transcription coactivators | chr1:29056740-29062710 FORWARD LENGTH=955	-
CsaV3_UNG224630	scaffold110	8211	9275	-	IPR001357 BRCT domain;IPR036420 BRCT domain superfamily	AT1G77320.1 | Symbols: MEI1 | transcription coactivators | chr1:29056740-29062710 FORWARD LENGTH=972	sp|Q92547|TOPB1_HUMAN DNA topoisomerase 2-binding protein 1 OS=Homo sapiens GN=TOPBP1 PE=1 SV=3
CsaV3_UNG224680	scaffold110	42451	43012	-	IPR036420 BRCT domain superfamily	AT1G77320.2 | Symbols: MEI1 | transcription coactivators | chr1:29056740-29062710 FORWARD LENGTH=955	-
CsaV3_UNG224700	scaffold110	51575	51919	-	-	-	-
CsaV3_UNG224640	scaffold110	10419	10980	-	IPR036420 BRCT domain superfamily	AT1G77320.2 | Symbols: MEI1 | transcription coactivators | chr1:29056740-29062710 FORWARD LENGTH=955	-
CsaV3_5G004370	chr5	2888555	2889058	-	-	-	-
CsaV3_5G006550	chr5	4368966	4379229	-	IPR024788 Malectin-like carbohydrate-binding domain	AT3G46280.1 | Symbols: | protein kinase-related | chr3:17005672-17008410 REVERSE LENGTH=471	sp|Q9ZQR3|Y2451_ARATH Leucine-rich repeat receptor-like serine/threonine-protein kinase At2g14510 OS=Arabidopsis thaliana GN=At2g14510 PE=2 SV=1
CsaV3_5G004350	chr5	2882199	2882635	-	-	-	-
CsaV3_3G041420	chr3	33752488	33757436	GO:0005506 iron ion binding;GO:0016705 oxidoreductase activity, acting on paired donors, with incorporation or reduction of molecular oxygen;GO:0020037 heme binding;GO:0055114 oxidation-reduction process;	IPR001128 Cytochrome P450;IPR002401 Cytochrome P450, E-class, group I;IPR017972 Cytochrome P450, conserved site;IPR036396 Cytochrome P450 superfamily	AT3G14610.1 | Symbols: CYP72A7 | cytochrome P450, family 72, subfamily A, polypeptide 7 | chr3:4912565-4914503 FORWARD LENGTH=512	sp|H1A988|C7254_GLYUR 11-oxo-beta-amyrin 30-oxidase OS=Glycyrrhiza uralensis GN=CYP72A154 PE=1 SV=1
CsaV3_3G036560	chr3	30349544	30351488	GO:0005515 protein binding;	IPR006527 F-box associated domain, type 1;IPR015915 Kelch-type beta propeller;IPR017451 F-box associated interaction domain	AT4G12560.2 | Symbols: CPR30 | F-box and associated interaction domains-containing protein | chr4:7441815-7443157 FORWARD LENGTH=413	sp|Q9SU30|CPR30_ARATH F-box protein CPR30 OS=Arabidopsis thaliana GN=CPR30 PE=1 SV=2
CsaV3_3G031810	chr3	27509493	27509677	-	-	-	-
CsaV3_3G049880	chr3	40703279	40706834	-	IPR005998 Ribosomal protein L7, eukaryotic;IPR012988 Ribosomal protein L30, N-terminal;IPR016082 Ribosomal protein L30, ferredoxin-like fold domain;IPR035808 Ribosomal protein L7, eukaryotic/archaeal;IPR036919 Ribosomal protein L30, ferredoxin-like fold domain superfamily	AT1G80750.1 | Symbols: | Ribosomal protein L30/L7 family protein | chr1:30349052-30350434 FORWARD LENGTH=247	sp|Q9SAI5|RL71_ARATH 60S ribosomal protein L7-1 OS=Arabidopsis thaliana GN=RPL7A PE=2 SV=1
CsaV3_3G037020	chr3	30657958	30659046	GO:0005524 ATP binding;GO:0016887 ATPase activity;	IPR003439 ABC transporter-like;IPR003593 AAA+ ATPase domain;IPR027417 P-loop containing nucleoside triphosphate hydrolase;IPR034003 ATP-binding cassette transporter, PDR-like subfamily G, domain 2	AT1G66950.1 | Symbols: PDR11, ATPDR11 | pleiotropic drug resistance 11 | chr1:24978239-24984461 FORWARD LENGTH=1454	sp|Q2PCF1|PDR2_NICPL Pleiotropic drug resistance protein 2 OS=Nicotiana plumbaginifolia GN=PDR2 PE=2 SV=1
CsaV3_3G039980	chr3	32850918	32853439	GO:0016020 membrane;GO:0016021 integral component of membrane;GO:0022857 transmembrane transporter activity;	IPR000620 EamA domain;IPR030184 WAT1-related protein	AT5G07050.1 | Symbols: | nodulin MtN21 /EamA-like transporter family protein | chr5:2191533-2193416 REVERSE LENGTH=402	sp|Q9FL41|WTR38_ARATH WAT1-related protein At5g07050 OS=Arabidopsis thaliana GN=At5g07050 PE=2 SV=1
CsaV3_3G046160	chr3	37721055	37727899	GO:0004672 protein kinase activity;GO:0006468 protein phosphorylation;GO:0005524 ATP binding;	IPR000719 Protein kinase domain;IPR001245 Serine-threonine/tyrosine-protein kinase, catalytic domain;IPR002912 ACT domain;IPR008271 Serine/threonine-protein kinase, active site;IPR011009 Protein kinase-like domain superfamily	AT4G35780.1 | Symbols: | ACT-like protein tyrosine kinase family protein | chr4:16946729-16950405 REVERSE LENGTH=570	sp|Q8RWL6|STY17_ARATH Serine/threonine-protein kinase STY17 OS=Arabidopsis thaliana GN=STY17 PE=1 SV=1
CsaV3_3G047220	chr3	38503930	38539604	GO:0003917 DNA topoisomerase type I activity;GO:0003677 DNA binding;GO:0003916 DNA topoisomerase activity;GO:0006265 DNA topological change;GO:0005694 chromosome;	IPR000380 DNA topoisomerase, type IA;IPR003601 DNA topoisomerase, type IA, domain 2;IPR003602 DNA topoisomerase, type IA, DNA-binding domain;IPR005733 DNA topoisomerase I, bacterial-type;IPR006171 TOPRIM domain;IPR013497 DNA topoisomerase, type IA, central;IPR013498 DNA topoisomerase, type IA, zn finger;IPR013825 DNA topoisomerase, type IA, central region, subdomain 2;IPR023405 DNA topoisomerase,…	AT4G31210.1 | Symbols: | DNA topoisomerase, type IA, core | chr4:15165280-15172534 FORWARD LENGTH=1284	sp|Q4UM42|TOP1_RICFE DNA topoisomerase 1 OS=Rickettsia felis (strain ATCC VR-1525 / URRWXCal2) GN=topA PE=3 SV=1
CsaV3_3G037010	chr3	30649422	30656936	GO:0005524 ATP binding;GO:0016887 ATPase activity;	IPR003439 ABC transporter-like;IPR027417 P-loop containing nucleoside triphosphate hydrolase	AT2G36380.1 | Symbols: PDR6, ATPDR6 | pleiotropic drug resistance 6 | chr2:15257583-15263627 FORWARD LENGTH=1453	sp|Q6YW62|AB44G_ORYSJ ABC transporter G family member 44 OS=Oryza sativa subsp. japonica GN=ABCG44 PE=2 SV=2
CsaV3_3G030050	chr3	25811952	25822285	-	IPR012643 Wound-inducible basic	AT3G07230.1 | Symbols: | wound-responsive protein-related | chr3:2299920-2300183 FORWARD LENGTH=46	sp|Q09020|PR4_PHAVU Wound-induced basic protein OS=Phaseolus vulgaris GN=PR4 PE=2 SV=1
CsaV3_3G032530	chr3	28068799	28069962	-	-	-	-
CsaV3_3G036410	chr3	30266571	30267312	GO:0003723 RNA binding;GO:0033897 ribonuclease T2 activity;	IPR001568 Ribonuclease T2-like;IPR018188 Ribonuclease T2, His active site 1;IPR033697 Ribonuclease T2, eukaryotic;IPR036430 Ribonuclease T2-like superfamily	AT2G02990.1 | Symbols: RNS1, ATRNS1 | ribonuclease 1 | chr2:873714-874667 FORWARD LENGTH=230	sp|P23540|RNMC_MOMCH Ribonuclease MC OS=Momordica charantia PE=1 SV=1
CsaV3_3G032900	chr3	28438127	28438284	-	-	AT1G31870.2 | Symbols: | unknown protein; FUNCTIONS IN: molecular_function unknown; INVOLVED IN: biological_process unknown; LOCATED IN: cytosol, nucleus; EXPRESSED IN: 25 plant structures; EXPRESSED DURING: 15 growth stages; CONTAINS InterPro DOMAIN/s: Protein of unknown function DUF2050, pre-mRNA-splicing factor (InterPro:IPR018609); Has 35333 Blast hits to 34131 proteins in 2444 species: Archa…	-
CsaV3_3G036550	chr3	30347410	30348151	GO:0003723 RNA binding;GO:0033897 ribonuclease T2 activity;	IPR001568 Ribonuclease T2-like;IPR018188 Ribonuclease T2, His active site 1;IPR033697 Ribonuclease T2, eukaryotic;IPR036430 Ribonuclease T2-like superfamily	AT2G02990.1 | Symbols: RNS1, ATRNS1 | ribonuclease 1 | chr2:873714-874667 FORWARD LENGTH=230	sp|P23540|RNMC_MOMCH Ribonuclease MC OS=Momordica charantia PE=1 SV=1
CsaV3_3G049110	chr3	40038304	40040702	-	-	-	-
CsaV3_3G042150	chr3	34278738	34282283	GO:0016021 integral component of membrane;GO:0022857 transmembrane transporter activity;GO:0016020 membrane;	IPR000620 EamA domain;IPR030184 WAT1-related protein	AT5G40240.1 | Symbols: | nodulin MtN21 /EamA-like transporter family protein | chr5:16082325-16084466 REVERSE LENGTH=368	sp|Q9FL08|WTR42_ARATH WAT1-related protein At5g40240 OS=Arabidopsis thaliana GN=At5g40240 PE=2 SV=1
CsaV3_3G037030	chr3	30666018	30666258	-	-	-	-
CsaV3_3G048070	chr3	39217197	39261355	GO:0005515 protein binding;	IPR000409 BEACH domain;IPR001680 WD40 repeat;IPR011989 Armadillo-like helical;IPR011993 PH-like domain superfamily;IPR013320 Concanavalin A-like lectin/glucanase domain superfamily;IPR015943 WD40/YVTN repeat-like-containing domain superfamily;IPR017986 WD40-repeat-containing domain;IPR023362 PH-BEACH domain;IPR031570 Domain of unknown function DUF4704;IPR036322 WD40-repeat-containing domain super…	AT1G58230.1 | Symbols: | binding | chr1:21566331-21578865 FORWARD LENGTH=2604	sp|F4I9T0|BCHB_ARATH BEACH domain-containing protein B OS=Arabidopsis thaliana GN=BCHB PE=4 SV=1
CsaV3_3G041800	chr3	34070735	34073312	GO:0005524 ATP binding;	IPR003593 AAA+ ATPase domain;IPR003959 ATPase, AAA-type, core;IPR003960 ATPase, AAA-type, conserved site;IPR025753 AAA-type ATPase, N-terminal domain;IPR027417 P-loop containing nucleoside triphosphate hydrolase;IPR032675 Leucine-rich repeat domain superfamily	AT5G40010.1 | Symbols: AATP1 | AAA-ATPase 1 | chr5:16020218-16021762 REVERSE LENGTH=514	sp|Q9FLD5|ASD_ARATH AAA-ATPase ASD, mitochondrial OS=Arabidopsis thaliana GN=AATP1 PE=1 SV=1
CsaV3_3G037060	chr3	30670283	30683956	GO:0005524 ATP binding;GO:0016887 ATPase activity;GO:0016020 membrane;	IPR003439 ABC transporter-like;IPR003593 AAA+ ATPase domain;IPR013525 ABC-2 type transporter;IPR013581 Plant PDR ABC transporter associated;IPR027417 P-loop containing nucleoside triphosphate hydrolase;IPR029481 ABC-transporter N-terminal domain;IPR034001 ATP-binding cassette transporter, PDR-like subfamily G, domain 1;IPR034003 ATP-binding cassette transporter, PDR-like subfamily G, domain 2	AT1G66950.1 | Symbols: PDR11, ATPDR11 | pleiotropic drug resistance 11 | chr1:24978239-24984461 FORWARD LENGTH=1454	sp|Q7PC84|AB39G_ARATH ABC transporter G family member 39 OS=Arabidopsis thaliana GN=ABCG39 PE=3 SV=1
CsaV3_3G036330	chr3	30220621	30221841	GO:0005515 protein binding;	IPR001810 F-box domain;IPR006527 F-box associated domain, type 1;IPR011043 Galactose oxidase/kelch, beta-propeller;IPR015915 Kelch-type beta propeller;IPR017451 F-box associated interaction domain;IPR036047 F-box-like domain superfamily	AT4G12560.2 | Symbols: CPR30 | F-box and associated interaction domains-containing protein | chr4:7441815-7443157 FORWARD LENGTH=413	sp|Q9SU30|CPR30_ARATH F-box protein CPR30 OS=Arabidopsis thaliana GN=CPR30 PE=1 SV=2
CsaV3_3G042160	chr3	34287103	34290898	GO:0016020 membrane;GO:0016021 integral component of membrane;GO:0022857 transmembrane transporter activity;	IPR000620 EamA domain;IPR030184 WAT1-related protein	AT5G40240.1 | Symbols: | nodulin MtN21 /EamA-like transporter family protein | chr5:16082325-16084466 REVERSE LENGTH=368	sp|Q9FL08|WTR42_ARATH WAT1-related protein At5g40240 OS=Arabidopsis thaliana GN=At5g40240 PE=2 SV=1
CsaV3_3G043200	chr3	35065676	35080976	GO:0003723 RNA binding;GO:0003743 translation initiation factor activity;GO:0005737 cytoplasm;GO:0006413 translational initiation;	IPR001040 Translation Initiation factor eIF- 4e;IPR019770 Eukaryotic translation initiation factor 4E (eIF-4E), conserved site;IPR023398 Translation Initiation factor eIF- 4e-like	AT5G18110.1 | Symbols: NCBP | novel cap-binding protein | chr5:5989105-5990588 REVERSE LENGTH=221	sp|Q9FK59|IF4E5_ARATH Eukaryotic translation initiation factor NCBP OS=Arabidopsis thaliana GN=NCBP PE=2 SV=1
CsaV3_3G031660	chr3	27405091	27415023	GO:0016788 hydrolase activity, acting on ester bonds;	IPR001087 GDSL lipase/esterase;IPR035669 GDSL lipase/esterase-like, plant;IPR036514 SGNH hydrolase superfamily	AT3G62280.1 | Symbols: | GDSL-like Lipase/Acylhydrolase superfamily protein | chr3:23049484-23051116 REVERSE LENGTH=365	sp|Q6NLP7|GDL60_ARATH GDSL esterase/lipase At3g62280 OS=Arabidopsis thaliana GN=At3g62280 PE=2 SV=1
CsaV3_3G030570	chr3	26365420	26365822	-	IPR021109 Aspartic peptidase domain superfamily	-	-
CsaV3_6G039670	chr6	22809979	22812478	GO:0005737 cytoplasm;GO:0006559 L-phenylalanine catabolic process;GO:0016841 ammonia-lyase activity;GO:0003824 catalytic activity;	IPR001106 Aromatic amino acid lyase;IPR005922 Phenylalanine ammonia-lyase;IPR008948 L-Aspartase-like;IPR022313 Phenylalanine/histidine ammonia-lyases, active site;IPR023144 Phenylalanine ammonia-lyase, shielding domain superfamily;IPR024083 Fumarase/histidase, N-terminal	AT2G37040.1 | Symbols: PAL1, ATPAL1 | PHE ammonia lyase 1 | chr2:15557602-15560237 REVERSE LENGTH=725	sp|P45732|PALY_STYHU Phenylalanine ammonia-lyase OS=Stylosanthes humilis GN=PAL17.1 PE=2 SV=1
CsaV3_6G047730	chr6	28119343	28120526	GO:0004568 chitinase activity;GO:0006032 chitin catabolic process;GO:0016998 cell wall macromolecule catabolic process;GO:0005975 carbohydrate metabolic process;	IPR000726 Glycoside hydrolase, family 19, catalytic;IPR016283 Glycoside hydrolase, family 19;IPR023346 Lysozyme-like domain superfamily	AT3G12500.1 | Symbols: ATHCHIB, PR3, PR-3, CHI-B, B-CHI, HCHIB | basic chitinase | chr3:3962501-3963984 REVERSE LENGTH=335	sp|P52404|CHI2_SOLTU Endochitinase 2 (Fragment) OS=Solanum tuberosum GN=CHTB2 PE=2 SV=1
CsaV3_6G039280	chr6	22568250	22569285	-	-	AT5G19440.1 | Symbols: | NAD(P)-binding Rossmann-fold superfamily protein | chr5:6556493-6558123 FORWARD LENGTH=326	-
CsaV3_6G041420	chr6	24089728	24090060	GO:0004869 cysteine-type endopeptidase inhibitor activity;	IPR000010 Cystatin domain;IPR018073 Proteinase inhibitor I25, cystatin, conserved site;IPR027214 Cystatin	AT5G47550.1 | Symbols: | Cystatin/monellin superfamily protein | chr5:19286596-19286964 REVERSE LENGTH=122	sp|Q6TPK4|CYT1_ACTDE Cysteine proteinase inhibitor 1 OS=Actinidia deliciosa PE=1 SV=1
CsaV3_6G035590	chr6	19568435	19595631	GO:0003676 nucleic acid binding;	IPR012337 Ribonuclease H-like superfamily;IPR013520 Exonuclease, RNase T/DNA polymerase III;IPR034922 RNA exonuclease 1-like, exonuclease domain;IPR036397 Ribonuclease H superfamily	AT5G25800.1 | Symbols: | Polynucleotidyl transferase, ribonuclease H-like superfamily protein | chr5:8979761-8982724 REVERSE LENGTH=567	sp|Q8L7M4|SDN5_ARATH Small RNA degrading nuclease 5 OS=Arabidopsis thaliana GN=SDN5 PE=2 SV=2
CsaV3_6G042360	chr6	24848652	24874276	GO:0005506 iron ion binding;GO:0016705 oxidoreductase activity, acting on paired donors, with incorporation or reduction of molecular oxygen;GO:0020037 heme binding;GO:0055114 oxidation-reduction process;	IPR001128 Cytochrome P450;IPR002401 Cytochrome P450, E-class, group I;IPR017972 Cytochrome P450, conserved site;IPR036396 Cytochrome P450 superfamily	AT4G39490.1 | Symbols: CYP96A10 | cytochrome P450, family 96, subfamily A, polypeptide 10 | chr4:18365229-18366788 FORWARD LENGTH=519	sp|Q9FVS9|C96AF_ARATH Alkane hydroxylase MAH1 OS=Arabidopsis thaliana GN=CYP96A15 PE=2 SV=1
CsaV3_6G037020	chr6	20796444	20818238	GO:0005515 protein binding;GO:0016787 hydrolase activity;GO:0004721 phosphoprotein phosphatase activity;GO:0009742 brassinosteroid mediated signaling pathway;	IPR004843 Calcineurin-like phosphoesterase domain, ApaH type;IPR006186 Serine/threonine-specific protein phosphatase/bis(5-nucleosyl)-tetraphosphatase;IPR012391 Serine/threonine protein phosphatase, BSU1;IPR015915 Kelch-type beta propeller;IPR029052 Metallo-dependent phosphatase-like;IPR037293 Galactose oxidase, beta-propeller	AT4G03080.1 | Symbols: BSL1 | BRI1 suppressor 1 (BSU1)-like 1 | chr4:1359935-1365166 REVERSE LENGTH=881	sp|Q8L7U5|BSL1_ARATH Serine/threonine-protein phosphatase BSL1 OS=Arabidopsis thaliana GN=BSL1 PE=1 SV=2
CsaV3_6G041350	chr6	24020428	24020802	-	-	-	-
CsaV3_6G039240	chr6	22551595	22552516	-	IPR036291 NAD(P)-binding domain superfamily	AT5G19440.1 | Symbols: | NAD(P)-binding Rossmann-fold superfamily protein | chr5:6556493-6558123 FORWARD LENGTH=326	-
CsaV3_6G047720	chr6	28107408	28112752	GO:0008061 chitin binding;GO:0004568 chitinase activity;GO:0006032 chitin catabolic process;GO:0016998 cell wall macromolecule catabolic process;GO:0005975 carbohydrate metabolic process;	IPR000726 Glycoside hydrolase, family 19, catalytic;IPR001002 Chitin-binding, type 1;IPR016283 Glycoside hydrolase, family 19;IPR018371 Chitin-binding, type 1, conserved site;IPR023346 Lysozyme-like domain superfamily;IPR036861 Endochitinase-like superfamily	AT3G12500.1 | Symbols: ATHCHIB, PR3, PR-3, CHI-B, B-CHI, HCHIB | basic chitinase | chr3:3962501-3963984 REVERSE LENGTH=335	sp|P06215|CHIT_PHAVU Endochitinase OS=Phaseolus vulgaris PE=1 SV=1
CsaV3_6G041370	chr6	24050143	24050454	GO:0004869 cysteine-type endopeptidase inhibitor activity;	IPR000010 Cystatin domain;IPR018073 Proteinase inhibitor I25, cystatin, conserved site;IPR027214 Cystatin	AT5G47550.1 | Symbols: | Cystatin/monellin superfamily protein | chr5:19286596-19286964 REVERSE LENGTH=122	sp|Q6TPK4|CYT1_ACTDE Cysteine proteinase inhibitor 1 OS=Actinidia deliciosa PE=1 SV=1
CsaV3_6G038680	chr6	22111294	22143874	-	IPR013946 Nuclear control of ATP synthase 2	AT5G12290.1 | Symbols: DGS1 | dgd1 suppressor 1 | chr5:3974374-3978066 REVERSE LENGTH=602	sp|Q8GUK1|DGS1_ARATH Protein DGS1, mitochondrial OS=Arabidopsis thaliana GN=DGS1 PE=1 SV=1
CsaV3_6G039270	chr6	22564731	22566939	-	IPR003788 Protein arginine methyltransferase NDUFAF7;IPR029063 S-adenosyl-L-methionine-dependent methyltransferase	AT1G04900.1 | Symbols: | Protein of unknown function (DUF185) | chr1:1383912-1387561 FORWARD LENGTH=442	-
CsaV3_6G039250	chr6	22554225	22556359	-	IPR003788 Protein arginine methyltransferase NDUFAF7	AT1G04900.1 | Symbols: | Protein of unknown function (DUF185) | chr1:1383912-1387561 FORWARD LENGTH=442	-
CsaV3_6G041390	chr6	24060900	24061211	GO:0004869 cysteine-type endopeptidase inhibitor activity;	IPR000010 Cystatin domain;IPR018073 Proteinase inhibitor I25, cystatin, conserved site;IPR027214 Cystatin	AT5G47550.1 | Symbols: | Cystatin/monellin superfamily protein | chr5:19286596-19286964 REVERSE LENGTH=122	sp|Q41916|CYT5_ARATH Cysteine proteinase inhibitor 5 OS=Arabidopsis thaliana GN=CYS5 PE=2 SV=2
CsaV3_6G037000	chr6	20778910	20781834	GO:0032981 mitochondrial respiratory chain complex I assembly;	IPR007523 NDUFAF3/Mth938 domain-containing protein;IPR034095 NADH dehydrogenase [ubiquinone] 1 alpha subcomplex assembly factor 3;IPR036748 MTH938-like superfamily	AT3G60150.1 | Symbols: | Protein of unknown function (DUF498/DUF598) | chr3:22222152-22223350 FORWARD LENGTH=170	sp|Q6DFN1|NDUF3_XENTR NADH dehydrogenase [ubiquinone] 1 alpha subcomplex assembly factor 3 OS=Xenopus tropicalis GN=ndufaf3 PE=2 SV=1
CsaV3_6G039220	chr6	22544672	22559947	GO:0004650 polygalacturonase activity;GO:0005975 carbohydrate metabolic process;	IPR000743 Glycoside hydrolase, family 28;IPR006626 Parallel beta-helix repeat;IPR011050 Pectin lyase fold/virulence factor;IPR012334 Pectin lyase fold	AT3G07820.1 | Symbols: | Pectin lyase-like superfamily protein | chr3:2496597-2498028 REVERSE LENGTH=391	sp|Q05967|PGLR_TOBAC Polygalacturonase OS=Nicotiana tabacum GN=PG1 PE=2 SV=1
CsaV3_6G040040	chr6	23034205	23035055	GO:0003735 structural constituent of ribosome;GO:0005840 ribosome;GO:0006412 translation;	IPR000218 Ribosomal protein L14P;IPR036853 Ribosomal protein L14P superfamily	AT3G04400.2 | Symbols: emb2171 | Ribosomal protein L14p/L23e family protein | chr3:1167611-1168308 FORWARD LENGTH=125	sp|P49690|RL23_ARATH 60S ribosomal protein L23 OS=Arabidopsis thaliana GN=RPL23A PE=2 SV=3
CsaV3_6G050680	chr6	29540243	29541822	-	-	-	-
CsaV3_6G041070	chr6	23807554	23815666	GO:0000145 exocyst;GO:0006887 exocytosis;	IPR004140 Exocyst complex component Exo70;IPR016159 Cullin repeat-like-containing domain superfamily	AT5G52340.1 | Symbols: ATEXO70A2, EXO70A2 | exocyst subunit exo70 family protein A2 | chr5:21250802-21253939 FORWARD LENGTH=631	sp|Q9LZD3|E70A1_ARATH Exocyst complex component EXO70A1 OS=Arabidopsis thaliana GN=EXO70A1 PE=1 SV=1
CsaV3_UNG044260	scaffold31	420566	421588	GO:0004857 enzyme inhibitor activity;GO:0043086 negative regulation of catalytic activity;GO:0046910 pectinesterase inhibitor activity;	IPR006501 Pectinesterase inhibitor domain;IPR034086 Pectinesterase inhibitor, plant;IPR035513 Invertase/pectin methylesterase inhibitor domain superfamily	AT3G17220.1 | Symbols: ATPMEI2, PMEI2 | pectin methylesterase inhibitor 2 | chr3:5883328-5883849 REVERSE LENGTH=173	sp|P83326|PMEI_ACTDE Pectinesterase inhibitor OS=Actinidia deliciosa GN=PMEI PE=1 SV=2
CsaV3_UNG044320	scaffold31	772557	774008	GO:0015074 DNA integration;GO:0003676 nucleic acid binding;	IPR001584 Integrase, catalytic core;IPR012337 Ribonuclease H-like superfamily;IPR036397 Ribonuclease H superfamily	ATMG00860.1 | Symbols: ORF158 | DNA/RNA polymerases superfamily protein | chrM:235916-236392 FORWARD LENGTH=158	sp|P0CT40|TF29_SCHPO Transposon Tf2-9 polyprotein OS=Schizosaccharomyces pombe (strain 972 / ATCC 24843) GN=Tf2-9 PE=3 SV=1
CsaV3_UNG044250	scaffold31	389480	391374	-	IPR015399 Domain of unknown function DUF1977, DnaJ-like	AT5G49060.1 | Symbols: | Heat shock protein DnaJ, N-terminal with domain of unknown function (DUF1977) | chr5:19886764-19888136 FORWARD LENGTH=354	sp|Q9FH28|DNJ49_ARATH Chaperone protein dnaJ 49 OS=Arabidopsis thaliana GN=ATJ49 PE=2 SV=2
CsaV3_UNG038210	scaffold31	253231	254559	GO:0004471 malate dehydrogenase (decarboxylating) (NAD+) activity;GO:0055114 oxidation-reduction process;GO:0051287 NAD binding;	IPR012301 Malic enzyme, N-terminal domain;IPR012302 Malic enzyme, NAD-binding;IPR015884 Malic enzyme, conserved site;IPR037062 Malic enzyme, N-terminal domain superfamily	AT4G00570.1 | Symbols: NAD-ME2 | NAD-dependent malic enzyme 2 | chr4:242817-246522 REVERSE LENGTH=607	sp|Q8L7K9|MAO2_ARATH NAD-dependent malic enzyme 2, mitochondrial OS=Arabidopsis thaliana GN=NAD-ME2 PE=1 SV=1
CsaV3_UNG044310	scaffold31	591648	591881	-	IPR036291 NAD(P)-binding domain superfamily	AT2G47650.2 | Symbols: UXS4 | UDP-xylose synthase 4 | chr2:19538751-19541364 REVERSE LENGTH=449	sp|Q8S8T4|UXS4_ARATH UDP-glucuronic acid decarboxylase 4 OS=Arabidopsis thaliana GN=UXS4 PE=2 SV=1
CsaV3_UNG044240	scaffold31	381895	388035	-	-	AT3G16660.1 | Symbols: | Pollen Ole e 1 allergen and extensin family protein | chr3:5676904-5677788 FORWARD LENGTH=180	sp|Q56S59|PHYLL_TOBAC Phylloplanin OS=Nicotiana tabacum PE=1 SV=1
CsaV3_UNG042220	scaffold31	319005	319839	GO:0003676 nucleic acid binding;GO:0008270 zinc ion binding;	IPR000504 RNA recognition motif domain;IPR003954 RNA recognition motif domain, eukaryote;IPR034219 ZCRB1, RNA recognition motif;IPR035979 RNA-binding domain superfamily;IPR036875 Zinc finger, CCHC-type superfamily	AT3G10400.1 | Symbols: | RNA recognition motif and CCHC-type zinc finger domains containing protein | chr3:3232636-3233421 FORWARD LENGTH=261	sp|Q9CAE4|U1131_ARATH U11/U12 small nuclear ribonucleoprotein 31 kDa protein OS=Arabidopsis thaliana GN=SNRNP31 PE=2 SV=1
CsaV3_UNG040210	scaffold31	260348	260950	-	-	-	-
CsaV3_UNG044290	scaffold31	582987	585532	GO:0007076 mitotic chromosome condensation;GO:0005488 binding;	IPR016024 Armadillo-type fold;IPR026971 Condensin subunit 1/Condensin-2 complex subunit D3	AT4G15890.1 | Symbols: | binding | chr4:9017453-9022745 FORWARD LENGTH=1314	-
CsaV3_UNG038200	scaffold31	248000	248787	GO:0003676 nucleic acid binding;GO:0008270 zinc ion binding;	IPR000504 RNA recognition motif domain;IPR035979 RNA-binding domain superfamily;IPR036875 Zinc finger, CCHC-type superfamily	AT3G10400.1 | Symbols: | RNA recognition motif and CCHC-type zinc finger domains containing protein | chr3:3232636-3233421 FORWARD LENGTH=261	sp|Q9CAE4|U1131_ARATH U11/U12 small nuclear ribonucleoprotein 31 kDa protein OS=Arabidopsis thaliana GN=SNRNP31 PE=2 SV=1
CsaV3_UNG022130	scaffold31	49326	50930	-	-	-	sp|P14248|RPB1_PLAFD DNA-directed RNA polymerase II subunit RPB1 OS=Plasmodium falciparum (isolate CDC / Honduras) GN=RPII PE=3 SV=1
CsaV3_UNG044270	scaffold31	491038	491823	GO:0003676 nucleic acid binding;GO:0008270 zinc ion binding;	IPR000504 RNA recognition motif domain;IPR003954 RNA recognition motif domain, eukaryote;IPR034219 ZCRB1, RNA recognition motif;IPR035979 RNA-binding domain superfamily;IPR036875 Zinc finger, CCHC-type superfamily	AT3G10400.1 | Symbols: | RNA recognition motif and CCHC-type zinc finger domains containing protein | chr3:3232636-3233421 FORWARD LENGTH=261	sp|Q9CAE4|U1131_ARATH U11/U12 small nuclear ribonucleoprotein 31 kDa protein OS=Arabidopsis thaliana GN=SNRNP31 PE=2 SV=1
CsaV3_UNG044300	scaffold31	585556	589048	GO:0005488 binding;GO:0007076 mitotic chromosome condensation;	IPR011989 Armadillo-like helical;IPR016024 Armadillo-type fold;IPR026971 Condensin subunit 1/Condensin-2 complex subunit D3	AT4G15890.1 | Symbols: | binding | chr4:9017453-9022745 FORWARD LENGTH=1314	sp|Q6ZQK0|CNDD3_MOUSE Condensin-2 complex subunit D3 OS=Mus musculus GN=Ncapd3 PE=1 SV=3
CsaV3_UNG042230	scaffold31	324286	325724	GO:0051287 NAD binding;GO:0004471 malate dehydrogenase (decarboxylating) (NAD+) activity;GO:0055114 oxidation-reduction process;	IPR012301 Malic enzyme, N-terminal domain;IPR012302 Malic enzyme, NAD-binding;IPR015884 Malic enzyme, conserved site;IPR037062 Malic enzyme, N-terminal domain superfamily	AT4G00570.1 | Symbols: NAD-ME2 | NAD-dependent malic enzyme 2 | chr4:242817-246522 REVERSE LENGTH=607	sp|P37225|MAON_SOLTU NAD-dependent malic enzyme 59 kDa isoform, mitochondrial OS=Solanum tuberosum PE=1 SV=1
CsaV3_UNG044280	scaffold31	496268	497599	GO:0004471 malate dehydrogenase (decarboxylating) (NAD+) activity;GO:0055114 oxidation-reduction process;GO:0051287 NAD binding;	IPR012301 Malic enzyme, N-terminal domain;IPR012302 Malic enzyme, NAD-binding;IPR015884 Malic enzyme, conserved site;IPR037062 Malic enzyme, N-terminal domain superfamily	AT4G00570.1 | Symbols: NAD-ME2 | NAD-dependent malic enzyme 2 | chr4:242817-246522 REVERSE LENGTH=607	sp|P37225|MAON_SOLTU NAD-dependent malic enzyme 59 kDa isoform, mitochondrial OS=Solanum tuberosum PE=1 SV=1
CsaV3_UNG048340	scaffold52	20389	56356	GO:0003676 nucleic acid binding;GO:0008270 zinc ion binding;	IPR001878 Zinc finger, CCHC-type;IPR005162 Retrotransposon gag domain;IPR036875 Zinc finger, CCHC-type superfamily	-	-
CsaV3_1G028090	chr1	15196005	15196256	-	-	-	-
CsaV3_UNG214460	scaffold99	30711	113207	GO:0000737 DNA catabolic process, endonucleolytic;GO:0003677 DNA binding;GO:0005694 chromosome;GO:0003824 catalytic activity;GO:0005524 ATP binding;GO:0006259 DNA metabolic process;	IPR002815 Spo11/DNA topoisomerase VI subunit A;IPR013048 Meiotic recombination, Spo11;IPR013049 Spo11/DNA topoisomerase VI, subunit A, N-terminal;IPR034136 Topoisomerase 6 subunit A/Spo11, TOPRIM domain;IPR036078 Spo11/DNA topoisomerase VI subunit A superfamily;IPR036388 Winged helix-like DNA-binding domain superfamily	AT3G13170.1 | Symbols: ATSPO11-1 | Spo11/DNA topoisomerase VI, subunit A protein | chr3:4231560-4234192 REVERSE LENGTH=362	sp|Q9M4A2|SPO11_ARATH Meiotic recombination protein SPO11-1 OS=Arabidopsis thaliana GN=SPO11-1 PE=1 SV=1
CsaV3_UNG219500	scaffold99	119351	120154	GO:0003676 nucleic acid binding;GO:0008270 zinc ion binding;	IPR000504 RNA recognition motif domain;IPR003954 RNA recognition motif domain, eukaryote;IPR034219 ZCRB1, RNA recognition motif;IPR035979 RNA-binding domain superfamily;IPR036875 Zinc finger, CCHC-type superfamily	AT3G10400.1 | Symbols: | RNA recognition motif and CCHC-type zinc finger domains containing protein | chr3:3232636-3233421 FORWARD LENGTH=261	sp|Q9CAE4|U1131_ARATH U11/U12 small nuclear ribonucleoprotein 31 kDa protein OS=Arabidopsis thaliana GN=SNRNP31 PE=2 SV=1
CsaV3_UNG230140	scaffold116	101191	108461	-	IPR002885 Pentatricopeptide repeat;IPR012419 Cas1p 10 TM acyl transferase domain	AT3G06550.1 | Symbols: | O-acetyltransferase family protein | chr3:2039317-2042664 REVERSE LENGTH=545	sp|Q0WW17|RWA2_ARATH Protein REDUCED WALL ACETYLATION 2 OS=Arabidopsis thaliana GN=RWA2 PE=1 SV=1
CsaV3_UNG199520	scaffold38	196634	197638	-	IPR022702 DNA (cytosine-5)-methyltransferase 1, replication foci domain	AT5G55390.2 | Symbols: EDM2 | ENHANCED DOWNY MILDEW 2 | chr5:22448152-22454414 REVERSE LENGTH=1297	sp|F4K3G5|EDM2_ARATH Protein ENHANCED DOWNY MILDEW 2 OS=Arabidopsis thaliana GN=EDM2 PE=1 SV=1
CsaV3_UNG176370	scaffold38	27858	30785	-	IPR007523 NDUFAF3/Mth938 domain-containing protein;IPR036748 MTH938-like superfamily	AT3G60150.1 | Symbols: | Protein of unknown function (DUF498/DUF598) | chr3:22222152-22223350 FORWARD LENGTH=170	sp|Q9JKL4|NDUF3_MOUSE NADH dehydrogenase [ubiquinone] 1 alpha subcomplex assembly factor 3 OS=Mus musculus GN=Ndufaf3 PE=1 SV=1
CsaV3_UNG184410	scaffold38	69476	69892	-	IPR022702 DNA (cytosine-5)-methyltransferase 1, replication foci domain	AT5G55390.2 | Symbols: EDM2 | ENHANCED DOWNY MILDEW 2 | chr5:22448152-22454414 REVERSE LENGTH=1297	sp|F4K3G5|EDM2_ARATH Protein ENHANCED DOWNY MILDEW 2 OS=Arabidopsis thaliana GN=EDM2 PE=1 SV=1
CsaV3_UNG191490	scaffold38	170185	170411	-	-	-	-
CsaV3_UNG204710	scaffold38	317370	317596	-	-	-	-
CsaV3_UNG240600	scaffold134	62816	64578	GO:0004190 aspartic-type endopeptidase activity;GO:0006508 proteolysis;GO:0003676 nucleic acid binding;GO:0008270 zinc ion binding;	IPR001969 Aspartic peptidase, active site;IPR021109 Aspartic peptidase domain superfamily;IPR036875 Zinc finger, CCHC-type superfamily	-	-
CsaV3_UNG240530	scaffold134	14954	16082	-	-	-	-
CsaV3_UNG240570	scaffold134	36152	36988	-	-	-	-
CsaV3_UNG240560	scaffold134	24921	26324	-	-	-	-
CsaV3_UNG240590	scaffold134	59297	60082	-	-	-	-
CsaV3_UNG240580	scaffold134	47751	48846	-	-	-	-
CsaV3_UNG030160	scaffold71	128896	129144	-	-	-	-
CsaV3_UNG032160	scaffold71	160172	160452	-	-	-	-
CsaV3_5G018770	chr5	14316594	14316803	-	-	AT4G23160.1 | Symbols: CRK8 | cysteine-rich RLK (RECEPTOR-like protein kinase) 8 | chr4:12129485-12134086 FORWARD LENGTH=1262	sp|P92519|M810_ARATH Uncharacterized mitochondrial protein AtMg00810 OS=Arabidopsis thaliana GN=AtMg00810 PE=4 SV=1
CsaV3_5G018950	chr5	14423648	14423964	-	-	-	-
CsaV3_5G018940	chr5	14422178	14423342	-	IPR001357 BRCT domain;IPR036420 BRCT domain superfamily	AT1G77320.2 | Symbols: MEI1 | transcription coactivators | chr1:29056740-29062710 FORWARD LENGTH=955	-
CsaV3_5G018910	chr5	14393047	14394136	-	-	-	-
CsaV3_5G018970	chr5	14426704	14426868	-	IPR001357 BRCT domain;IPR036420 BRCT domain superfamily	AT1G77320.1 | Symbols: MEI1 | transcription coactivators | chr1:29056740-29062710 FORWARD LENGTH=972	-
CsaV3_5G018920	chr5	14399803	14401492	-	-	AT1G21600.2 | Symbols: PTAC6 | plastid transcriptionally active 6 | chr1:7571514-7573782 REVERSE LENGTH=328	-
CsaV3_5G018900	chr5	14388477	14397193	-	-	-	-
CsaV3_5G013040	chr5	9397822	9398578	GO:0005516 calmodulin binding;GO:0006950 response to stress;	IPR012416 CALMODULIN-BINDING PROTEIN60	AT5G62570.1 | Symbols: | Calmodulin binding protein-like | chr5:25114988-25116967 FORWARD LENGTH=476	sp|C0SVV6|CB60A_ARATH Calmodulin-binding protein 60 A OS=Arabidopsis thaliana GN=CBP60A PE=2 SV=1
CsaV3_5G013020	chr5	9356025	9374890	GO:0005516 calmodulin binding;GO:0006950 response to stress;	IPR012416 CALMODULIN-BINDING PROTEIN60	AT5G62570.1 | Symbols: | Calmodulin binding protein-like | chr5:25114988-25116967 FORWARD LENGTH=476	sp|C0SVV6|CB60A_ARATH Calmodulin-binding protein 60 A OS=Arabidopsis thaliana GN=CBP60A PE=2 SV=1
CsaV3_5G013050	chr5	9423125	9423348	-	-	ATMG00810.1 | Symbols: ORF240B | DNA/RNA polymerases superfamily protein | chrM:227709-228431 REVERSE LENGTH=240	sp|P92519|M810_ARATH Uncharacterized mitochondrial protein AtMg00810 OS=Arabidopsis thaliana GN=AtMg00810 PE=4 SV=1
CsaV3_5G012900	chr5	9106732	9131015	GO:0005515 protein binding;	IPR001012 UBX domain;IPR006577 UAS;IPR009060 UBA-like superfamily;IPR017346 UBX domain-containing protein 2/7;IPR029071 Ubiquitin-like domain superfamily;IPR036249 Thioredoxin-like superfamily	AT1G14570.1 | Symbols: | UBX domain-containing protein | chr1:4983770-4987192 FORWARD LENGTH=468	sp|Q94JZ8|PUX7_ARATH Plant UBX domain-containing protein 7 OS=Arabidopsis thaliana GN=PUX7 PE=1 SV=1
CsaV3_5G013150	chr5	9534067	9536410	GO:0016491 oxidoreductase activity;GO:0055114 oxidation-reduction process;	IPR018170 Aldo/keto reductase, conserved site;IPR020471 Aldo/keto reductase;IPR023210 NADP-dependent oxidoreductase domain;IPR036812 NADP-dependent oxidoreductase domain superfamily	AT1G59960.1 | Symbols: | NAD(P)-linked oxidoreductase superfamily protein | chr1:22071410-22073067 REVERSE LENGTH=326	sp|O49133|GALUR_FRAAN D-galacturonate reductase OS=Fragaria ananassa GN=GALUR PE=1 SV=1
CsaV3_5G013340	chr5	9924563	9948916	-	IPR010264 Plant self-incompatibility S1	AT4G29035.1 | Symbols: | Plant self-incompatibility protein S1 family | chr4:14310315-14310770 FORWARD LENGTH=151	sp|Q2HQ46|SPH74_ARATH S-protein homolog 74 OS=Arabidopsis thaliana GN=SPH74 PE=2 SV=1
CsaV3_5G013290	chr5	9823765	9825228	-	-	-	sp|P10978|POLX_TOBAC Retrovirus-related Pol polyprotein from transposon TNT 1-94 OS=Nicotiana tabacum PE=2 SV=1
CsaV3_2G022170	chr2	16291383	16325614	-	IPR025714 Methyltransferase domain;IPR029063 S-adenosyl-L-methionine-dependent methyltransferase	AT1G16650.1 | Symbols: | S-adenosyl-L-methionine-dependent methyltransferases superfamily protein | chr1:5687994-5691101 FORWARD LENGTH=521	sp|Q6AYG0|RRNAD_RAT Protein RRNAD1 OS=Rattus norvegicus GN=Rrnad1 PE=2 SV=1
CsaV3_UNG098740	scaffold104	102739	103341	-	-	-	-
CsaV3_UNG096720	scaffold104	84766	85569	GO:0003676 nucleic acid binding;GO:0008270 zinc ion binding;	IPR000504 RNA recognition motif domain;IPR003954 RNA recognition motif domain, eukaryote;IPR034219 ZCRB1, RNA recognition motif;IPR035979 RNA-binding domain superfamily;IPR036875 Zinc finger, CCHC-type superfamily	AT3G10400.1 | Symbols: | RNA recognition motif and CCHC-type zinc finger domains containing protein | chr3:3232636-3233421 FORWARD LENGTH=261	sp|Q9CAE4|U1131_ARATH U11/U12 small nuclear ribonucleoprotein 31 kDa protein OS=Arabidopsis thaliana GN=SNRNP31 PE=2 SV=1
CsaV3_UNG096730	scaffold104	89710	91337	GO:0004471 malate dehydrogenase (decarboxylating) (NAD+) activity;GO:0055114 oxidation-reduction process;GO:0004470 malic enzyme activity;GO:0051287 NAD binding;	IPR001891 Malic oxidoreductase;IPR012301 Malic enzyme, N-terminal domain;IPR012302 Malic enzyme, NAD-binding;IPR015884 Malic enzyme, conserved site;IPR037062 Malic enzyme, N-terminal domain superfamily	AT4G00570.1 | Symbols: NAD-ME2 | NAD-dependent malic enzyme 2 | chr4:242817-246522 REVERSE LENGTH=607	sp|P37225|MAON_SOLTU NAD-dependent malic enzyme 59 kDa isoform, mitochondrial OS=Solanum tuberosum PE=1 SV=1
CsaV3_UNG084670	scaffold104	7445	8591	GO:0004857 enzyme inhibitor activity;GO:0043086 negative regulation of catalytic activity;GO:0046910 pectinesterase inhibitor activity;	IPR006501 Pectinesterase inhibitor domain;IPR034086 Pectinesterase inhibitor, plant;IPR035513 Invertase/pectin methylesterase inhibitor domain superfamily	AT3G17220.1 | Symbols: ATPMEI2, PMEI2 | pectin methylesterase inhibitor 2 | chr3:5883328-5883849 REVERSE LENGTH=173	sp|P83326|PMEI_ACTDE Pectinesterase inhibitor OS=Actinidia deliciosa GN=PMEI PE=1 SV=2
CsaV3_UNG092710	scaffold84	68831	69020	-	-	AT1G31870.2 | Symbols: | unknown protein; FUNCTIONS IN: molecular_function unknown; INVOLVED IN: biological_process unknown; LOCATED IN: cytosol, nucleus; EXPRESSED IN: 25 plant structures; EXPRESSED DURING: 15 growth stages; CONTAINS InterPro DOMAIN/s: Protein of unknown function DUF2050, pre-mRNA-splicing factor (InterPro:IPR018609); Has 35333 Blast hits to 34131 proteins in 2444 species: Archa…	-
CsaV3_UNG089700	scaffold84	43437	43699	-	-	-	-
CsaV3_UNG094720	scaffold84	78213	78926	-	IPR014729 Rossmann-like alpha/beta/alpha sandwich fold;IPR014730 Electron transfer flavoprotein, alpha/beta-subunit, N-terminal	AT1G50940.1 | Symbols: ETFALPHA | electron transfer flavoprotein alpha | chr1:18878038-18879939 REVERSE LENGTH=363	sp|Q9C6I6|ETFA_ARATH Electron transfer flavoprotein subunit alpha, mitochondrial OS=Arabidopsis thaliana GN=ETFA PE=1 SV=1
CsaV3_4G019790	chr4	12379895	12380102	-	-	-	-
CsaV3_4G019780	chr4	12373998	12374465	-	-	-	-
CsaV3_6G009860	chr6	8008860	8009051	-	-	-	-
CsaV3_6G004620	chr6	3941571	3944496	GO:0032981 mitochondrial respiratory chain complex I assembly;	IPR007523 NDUFAF3/Mth938 domain-containing protein;IPR034095 NADH dehydrogenase [ubiquinone] 1 alpha subcomplex assembly factor 3;IPR036748 MTH938-like superfamily	AT3G60150.1 | Symbols: | Protein of unknown function (DUF498/DUF598) | chr3:22222152-22223350 FORWARD LENGTH=170	sp|Q6DFN1|NDUF3_XENTR NADH dehydrogenase [ubiquinone] 1 alpha subcomplex assembly factor 3 OS=Xenopus tropicalis GN=ndufaf3 PE=2 SV=1
CsaV3_6G009690	chr6	7831614	7836118	-	-	AT2G13680.1 | Symbols: CALS5, GLS2, ATGSL02 | callose synthase 5 | chr2:5695124-5706134 FORWARD LENGTH=1923	sp|Q3B724|CALS5_ARATH Callose synthase 5 OS=Arabidopsis thaliana GN=CALS5 PE=1 SV=1
CsaV3_6G006990	chr6	5730120	5731936	-	IPR008998 Agglutinin domain;IPR036242 Agglutinin domain superfamily	-	-
CsaV3_6G003350	chr6	2589795	2590040	-	-	-	-
CsaV3_6G006530	chr6	5430724	5433564	GO:0032981 mitochondrial respiratory chain complex I assembly;	IPR007523 NDUFAF3/Mth938 domain-containing protein;IPR034095 NADH dehydrogenase [ubiquinone] 1 alpha subcomplex assembly factor 3;IPR036748 MTH938-like superfamily	AT3G60150.1 | Symbols: | Protein of unknown function (DUF498/DUF598) | chr3:22222152-22223350 FORWARD LENGTH=170	sp|Q6DFN1|NDUF3_XENTR NADH dehydrogenase [ubiquinone] 1 alpha subcomplex assembly factor 3 OS=Xenopus tropicalis GN=ndufaf3 PE=2 SV=1
CsaV3_6G008220	chr6	6610467	6616480	-	IPR015410 Domain of unknown function DUF1985	AT1G31150.1 | Symbols: | Domain of unknown function (DUF1985) | chr1:11120097-11122412 FORWARD LENGTH=673	-
CsaV3_6G009880	chr6	8011749	8019379	GO:0003676 nucleic acid binding;GO:0008270 zinc ion binding;GO:0004190 aspartic-type endopeptidase activity;GO:0006508 proteolysis;	IPR001969 Aspartic peptidase, active site;IPR021109 Aspartic peptidase domain superfamily;IPR036875 Zinc finger, CCHC-type superfamily	-	-
CsaV3_6G007970	chr6	6406708	6417073	GO:0009733 response to auxin;GO:0005515 protein binding;	IPR003676 Small auxin-up RNA;IPR015915 Kelch-type beta propeller;IPR017451 F-box associated interaction domain	AT5G50760.1 | Symbols: | SAUR-like auxin-responsive protein family | chr5:20644780-20645331 FORWARD LENGTH=183	sp|Q9ZUZ3|SAU32_ARATH Auxin-responsive protein SAUR32 OS=Arabidopsis thaliana GN=SAUR32 PE=2 SV=1
CsaV3_6G003940	chr6	3303630	3364011	GO:0005515 protein binding;GO:0004672 protein kinase activity;GO:0005524 ATP binding;GO:0006468 protein phosphorylation;	IPR000719 Protein kinase domain;IPR006575 RWD domain;IPR008266 Tyrosine-protein kinase, active site;IPR011009 Protein kinase-like domain superfamily;IPR016135 Ubiquitin-conjugating enzyme/RWD-like;IPR017441 Protein kinase, ATP binding site;IPR024435 Histidyl tRNA synthetase-related domain;IPR036621 Anticodon-binding domain superfamily	AT3G59410.1 | Symbols: GCN2 | protein kinase family protein | chr3:21950575-21959151 FORWARD LENGTH=1241	sp|Q9LX30|GCN2_ARATH eIF-2-alpha kinase GCN2 OS=Arabidopsis thaliana GN=GCN2 PE=2 SV=2
CsaV3_6G003340	chr6	2582817	2583056	-	-	-	-
CsaV3_5G011300	chr5	7416608	7440823	GO:0004672 protein kinase activity;GO:0005524 ATP binding;GO:0006468 protein phosphorylation;	IPR000719 Protein kinase domain;IPR008271 Serine/threonine-protein kinase, active site;IPR011009 Protein kinase-like domain superfamily;IPR017441 Protein kinase, ATP binding site	AT1G09600.1 | Symbols: | Protein kinase superfamily protein | chr1:3108617-3111318 FORWARD LENGTH=714	sp|F4I114|Y1960_ARATH Probable serine/threonine-protein kinase At1g09600 OS=Arabidopsis thaliana GN=At1g09600 PE=3 SV=1
CsaV3_2G009970	chr2	6544754	6605866	GO:0005524 ATP binding;	IPR000330 SNF2-related, N-terminal domain;IPR001650 Helicase, C-terminal;IPR014001 Helicase superfamily 1/2, ATP-binding domain;IPR025766 ADD domain;IPR027417 P-loop containing nucleoside triphosphate hydrolase	AT1G08600.2 | Symbols: ATRX | P-loop containing nucleoside triphosphate hydrolases superfamily protein | chr1:2724562-2733431 FORWARD LENGTH=1479	sp|F4HW51|CHR20_ARATH Protein CHROMATIN REMODELING 20 OS=Arabidopsis thaliana GN=ATRX PE=2 SV=2
CsaV3_2G009070	chr2	5572966	5588102	GO:0005506 iron ion binding;GO:0016705 oxidoreductase activity, acting on paired donors, with incorporation or reduction of molecular oxygen;GO:0020037 heme binding;GO:0055114 oxidation-reduction process;	IPR001128 Cytochrome P450;IPR002401 Cytochrome P450, E-class, group I;IPR017972 Cytochrome P450, conserved site;IPR036396 Cytochrome P450 superfamily	AT2G30490.1 | Symbols: ATC4H, C4H, CYP73A5, REF3 | cinnamate-4-hydroxylase | chr2:12993861-12995683 REVERSE LENGTH=505	sp|H2DH22|C7A10_PANGI Cytochrome P450 CYP73A100 OS=Panax ginseng PE=2 SV=1
CsaV3_2G017910	chr2	14893606	14918919	GO:0000287 magnesium ion binding;GO:0010333 terpene synthase activity;GO:0016829 lyase activity;GO:0008152 metabolic process;	IPR001906 Terpene synthase, N-terminal domain;IPR005630 Terpene synthase, metal-binding domain;IPR008930 Terpenoid cyclases/protein prenyltransferase alpha-alpha toroid;IPR008949 Isoprenoid synthase domain superfamily;IPR034741 Terpene cyclase-like 1, C-terminal domain;IPR036965 Terpene synthase, N-terminal domain superfamily	AT3G25810.1 | Symbols: | Terpenoid cyclases/Protein prenyltransferases superfamily protein | chr3:9430805-9433844 FORWARD LENGTH=598	sp|Q6PWU2|ATESY_VITVI (-)-alpha-terpineol synthase OS=Vitis vinifera PE=1 SV=1
CsaV3_2G012540	chr2	10026792	10053445	GO:0016491 oxidoreductase activity;GO:0055114 oxidation-reduction process;	IPR002937 Amine oxidase;IPR029063 S-adenosyl-L-methionine-dependent methyltransferase;IPR036188 FAD/NAD(P)-binding domain superfamily	AT3G23510.1 | Symbols: | Cyclopropane-fatty-acyl-phospholipid synthase | chr3:8428071-8433159 FORWARD LENGTH=867	sp|O53732|UFAA1_MYCTU Tuberculostearic acid methyltransferase UfaA1 OS=Mycobacterium tuberculosis (strain ATCC 25618 / H37Rv) GN=ufaA1 PE=1 SV=3
CsaV3_2G013010	chr2	10571662	10571830	-	-	-	-
CsaV3_2G012010	chr2	9405875	9407729	GO:0006508 proteolysis;GO:0008234 cysteine-type peptidase activity;	IPR003653 Ulp1 protease family, C-terminal catalytic domain	AT5G45570.1 | Symbols: | Ulp1 protease family protein | chr5:18472301-18475574 FORWARD LENGTH=921	sp|Q94F30|ESD4_ARATH Ubiquitin-like-specific protease ESD4 OS=Arabidopsis thaliana GN=ESD4 PE=1 SV=1
CsaV3_2G017330	chr2	14444068	14446114	GO:0008152 metabolic process;GO:0006629 lipid metabolic process;	IPR002641 Patatin-like phospholipase domain;IPR016035 Acyl transferase/acyl hydrolase/lysophospholipase	AT2G26560.1 | Symbols: PLP2, PLA IIA, PLA2A | phospholipase A 2A | chr2:11293912-11295708 REVERSE LENGTH=407	sp|B8AQW7|PLP1_ORYSI Patatin-like protein 1 OS=Oryza sativa subsp. indica GN=PLP1 PE=3 SV=1
CsaV3_2G011970	chr2	9339464	9358894	GO:0016021 integral component of membrane;GO:0022857 transmembrane transporter activity;GO:0016020 membrane;	IPR000620 EamA domain;IPR030184 WAT1-related protein	AT1G68170.1 | Symbols: | nodulin MtN21 /EamA-like transporter family protein | chr1:25551925-25554258 FORWARD LENGTH=356	sp|F4HVM3|WTR10_ARATH WAT1-related protein At1g68170 OS=Arabidopsis thaliana GN=At1g68170 PE=3 SV=1
CsaV3_2G014790	chr2	12348457	12351961	-	IPR007109 Brix domain;IPR026532 Ribosome biogenesis protein BRX1	AT3G15460.1 | Symbols: | Ribosomal RNA processing Brix domain protein | chr3:5214279-5216188 REVERSE LENGTH=315	sp|Q9LE16|BRX11_ARATH Ribosome biogenesis protein BRX1 homolog 1 OS=Arabidopsis thaliana GN=BRIX1-1 PE=2 SV=1
CsaV3_2G015920	chr2	13218794	13222406	GO:0004672 protein kinase activity;GO:0005524 ATP binding;GO:0006468 protein phosphorylation;	IPR000719 Protein kinase domain;IPR002912 ACT domain;IPR011009 Protein kinase-like domain superfamily	AT4G38470.1 | Symbols: | ACT-like protein tyrosine kinase family protein | chr4:17999432-18003551 FORWARD LENGTH=575	sp|F4JTP5|STY46_ARATH Serine/threonine-protein kinase STY46 OS=Arabidopsis thaliana GN=STY46 PE=1 SV=1
CsaV3_2G016330	chr2	13527772	13537795	GO:0005525 GTP binding;	IPR006073 GTP binding domain;IPR019987 GTP-binding protein, ribosome biogenesis, YsxC;IPR027417 P-loop containing nucleoside triphosphate hydrolase;IPR030393 EngB-type guanine nucleotide-binding (G) domain	AT2G22870.1 | Symbols: EMB2001 | P-loop containing nucleoside triphosphate hydrolases superfamily protein | chr2:9739476-9740921 FORWARD LENGTH=300	sp|O81004|Y2287_ARATH GTP-binding protein At2g22870 OS=Arabidopsis thaliana GN=EMB2001 PE=2 SV=2
CsaV3_2G010700	chr2	7864542	7865045	-	-	-	-
CsaV3_2G017720	chr2	14723306	14726183	GO:0003700 transcription factor activity, sequence-specific DNA binding;GO:0006355 regulation of transcription, DNA-templated;GO:0043565 sequence-specific DNA binding;	IPR003657 WRKY domain;IPR036576 WRKY domain superfamily	AT5G64810.1 | Symbols: WRKY51, ATWRKY51 | WRKY DNA-binding protein 51 | chr5:25908415-25909687 FORWARD LENGTH=194	sp|Q93WU9|WRK51_ARATH Probable WRKY transcription factor 51 OS=Arabidopsis thaliana GN=WRKY51 PE=1 SV=1
CsaV3_2G013490	chr2	11085285	11086482	-	-	-	-
CsaV3_2G009140	chr2	5655763	5660076	GO:0016491 oxidoreductase activity;GO:0055114 oxidation-reduction process;	IPR005123 Oxoglutarate/iron-dependent dioxygenase;IPR026992 Non-haem dioxygenase N-terminal domain;IPR027443 Isopenicillin N synthase-like	AT5G20400.1 | Symbols: | 2-oxoglutarate (2OG) and Fe(II)-dependent oxygenase superfamily protein | chr5:6894871-6896185 FORWARD LENGTH=348	sp|D4N502|DIOX3_PAPSO Codeine O-demethylase OS=Papaver somniferum GN=CODM PE=1 SV=1
CsaV3_2G021160	chr2	16128689	16133953	GO:0003676 nucleic acid binding;GO:0008270 zinc ion binding;	IPR000504 RNA recognition motif domain;IPR003954 RNA recognition motif domain, eukaryote;IPR034219 ZCRB1, RNA recognition motif;IPR035979 RNA-binding domain superfamily;IPR036875 Zinc finger, CCHC-type superfamily	AT3G10400.1 | Symbols: | RNA recognition motif and CCHC-type zinc finger domains containing protein | chr3:3232636-3233421 FORWARD LENGTH=261	sp|Q9CAE4|U1131_ARATH U11/U12 small nuclear ribonucleoprotein 31 kDa protein OS=Arabidopsis thaliana GN=SNRNP31 PE=2 SV=1
CsaV3_2G021170	chr2	16180818	16181109	-	-	-	sp|P20825|POL2_DROME Retrovirus-related Pol polyprotein from transposon 297 OS=Drosophila melanogaster GN=pol PE=3 SV=1
CsaV3_1G043720	chr1	28718901	28723715	GO:0015743 malate transport;	IPR020966 Aluminum-activated malate transporter	AT1G08430.1 | Symbols: ALMT1, ATALMT1 | aluminum-activated malate transporter 1 | chr1:2658800-2661029 FORWARD LENGTH=493	sp|Q9SJE9|ALMT1_ARATH Aluminum-activated malate transporter 1 OS=Arabidopsis thaliana GN=ALMT1 PE=1 SV=1
CsaV3_1G044090	chr1	29281749	29314272	GO:0005515 protein binding;	IPR000938 CAP Gly-rich domain;IPR001611 Leucine-rich repeat;IPR003591 Leucine-rich repeat, typical subtype;IPR029071 Ubiquitin-like domain superfamily;IPR032675 Leucine-rich repeat domain superfamily;IPR036859 CAP Gly-rich domain superfamily	AT1G71440.1 | Symbols: PFI, TFC E | tubulin folding cofactor E / Pfifferling (PFI) | chr1:26921271-26924373 REVERSE LENGTH=531	sp|Q8GRL7|TBCE_ARATH Tubulin-folding cofactor E OS=Arabidopsis thaliana GN=TFCE PE=2 SV=1
CsaV3_1G043770	chr1	28786145	28789654	-	-	AT2G13680.1 | Symbols: CALS5, GLS2, ATGSL02 | callose synthase 5 | chr2:5695124-5706134 FORWARD LENGTH=1923	sp|Q3B724|CALS5_ARATH Callose synthase 5 OS=Arabidopsis thaliana GN=CALS5 PE=1 SV=1
CsaV3_1G040960	chr1	26083586	26084293	GO:0004553 hydrolase activity, hydrolyzing O-glycosyl compounds;GO:0005975 carbohydrate metabolic process;	IPR000490 Glycoside hydrolase family 17;IPR017853 Glycoside hydrolase superfamily	AT5G20390.1 | Symbols: | Glycosyl hydrolase superfamily protein | chr5:6892982-6894016 REVERSE LENGTH=344	sp|P52407|E13B_HEVBR Glucan endo-1,3-beta-glucosidase, basic vacuolar isoform OS=Hevea brasiliensis GN=HGN1 PE=1 SV=2
CsaV3_1G044360	chr1	29695050	29724245	GO:0046872 metal ion binding;	IPR000571 Zinc finger, CCCH-type;IPR036855 Zinc finger, CCCH-type superfamily	AT1G75340.2 | Symbols: | Zinc finger C-x8-C-x5-C-x3-H type family protein | chr1:28269153-28271873 REVERSE LENGTH=398	sp|Q9FWS3|C3H16_ARATH Zinc finger CCCH domain-containing protein 16 OS=Arabidopsis thaliana GN=CG1 PE=1 SV=2
CsaV3_1G039480	chr1	24867042	24878336	GO:0005789 endoplasmic reticulum membrane;	IPR000535 Major sperm protein (MSP) domain;IPR008962 PapD-like superfamily;IPR013783 Immunoglobulin-like fold;IPR016763 Vesicle-associated membrane-protein-associated protein	AT1G08820.2 | Symbols: VAP27-2 | vamp/synaptobrevin-associated protein 27-2 | chr1:2821810-2824412 REVERSE LENGTH=386	sp|B9DHD7|VAP22_ARATH Vesicle-associated protein 2-2 OS=Arabidopsis thaliana GN=PVA22 PE=1 SV=1
CsaV3_1G044800	chr1	30248095	30286871	GO:0008152 metabolic process;GO:0016758 transferase activity, transferring hexosyl groups;GO:0005975 carbohydrate metabolic process;GO:0030259 lipid glycosylation;	IPR002213 UDP-glucuronosyl/UDP-glucosyltransferase;IPR004276 Glycosyltransferase family 28, N-terminal domain	AT3G07020.2 | Symbols: | UDP-Glycosyltransferase superfamily protein | chr3:2218120-2221590 REVERSE LENGTH=637	sp|Q9M8Z7|U80A2_ARATH Sterol 3-beta-glucosyltransferase UGT80A2 OS=Arabidopsis thaliana GN=UGT80A2 PE=1 SV=1
CsaV3_1G038570	chr1	24304816	24320926	GO:0005516 calmodulin binding;GO:0006950 response to stress;	IPR012416 CALMODULIN-BINDING PROTEIN60	AT5G62570.1 | Symbols: | Calmodulin binding protein-like | chr5:25114988-25116967 FORWARD LENGTH=476	sp|C0SVV6|CB60A_ARATH Calmodulin-binding protein 60 A OS=Arabidopsis thaliana GN=CBP60A PE=2 SV=1
CsaV3_1G040440	chr1	25689421	25704196	GO:0004553 hydrolase activity, hydrolyzing O-glycosyl compounds;GO:0005975 carbohydrate metabolic process;	IPR001944 Glycoside hydrolase, family 35;IPR008979 Galactose-binding-like domain superfamily;IPR017853 Glycoside hydrolase superfamily;IPR019801 Glycoside hydrolase, family 35, conserved site;IPR031330 Glycoside hydrolase 35, catalytic domain	AT4G26140.1 | Symbols: BGAL12 | beta-galactosidase 12 | chr4:13243219-13247823 REVERSE LENGTH=728	sp|P48981|BGAL_MALDO Beta-galactosidase OS=Malus domestica PE=1 SV=1
CsaV3_1G040890	chr1	26062043	26062750	GO:0004553 hydrolase activity, hydrolyzing O-glycosyl compounds;GO:0005975 carbohydrate metabolic process;	IPR000490 Glycoside hydrolase family 17;IPR017853 Glycoside hydrolase superfamily	AT5G20390.1 | Symbols: | Glycosyl hydrolase superfamily protein | chr5:6892982-6894016 REVERSE LENGTH=344	sp|P52407|E13B_HEVBR Glucan endo-1,3-beta-glucosidase, basic vacuolar isoform OS=Hevea brasiliensis GN=HGN1 PE=1 SV=2
CsaV3_1G040760	chr1	25969024	25977290	GO:0004553 hydrolase activity, hydrolyzing O-glycosyl compounds;GO:0005975 carbohydrate metabolic process;	IPR001944 Glycoside hydrolase, family 35;IPR008979 Galactose-binding-like domain superfamily;IPR017853 Glycoside hydrolase superfamily;IPR019801 Glycoside hydrolase, family 35, conserved site;IPR031330 Glycoside hydrolase 35, catalytic domain	AT4G26140.1 | Symbols: BGAL12 | beta-galactosidase 12 | chr4:13243219-13247823 REVERSE LENGTH=728	sp|P48980|BGAL_SOLLC Beta-galactosidase OS=Solanum lycopersicum PE=1 SV=1
CsaV3_1G045370	chr1	31151945	31152861	GO:0006508 proteolysis;GO:0008234 cysteine-type peptidase activity;	IPR003653 Ulp1 protease family, C-terminal catalytic domain	-	-
CsaV3_1G042280	chr1	27136646	27191095	GO:0000148 1,3-beta-D-glucan synthase complex;GO:0003843 1,3-beta-D-glucan synthase activity;GO:0006075 (1->3)-beta-D-glucan biosynthetic process;GO:0016020 membrane;	IPR003440 Glycosyl transferase, family 48;IPR023175 Vacuolar protein sorting-associate protein Vta1/Callose synthase, N-terminal;IPR026899 1,3-beta-glucan synthase subunit FKS1-like, domain-1	AT3G07160.1 | Symbols: ATGSL10, gsl10, CALS9 | glucan synthase-like 10 | chr3:2265142-2279383 REVERSE LENGTH=1890	sp|Q9SFU6|CALS9_ARATH Callose synthase 9 OS=Arabidopsis thaliana GN=CALS9 PE=2 SV=2
CsaV3_1G045290	chr1	30976691	31040580	GO:0005488 binding;	IPR011989 Armadillo-like helical;IPR014877 CRM1 C-terminal domain;IPR016024 Armadillo-type fold	AT3G04490.1 | Symbols: | unknown protein; BEST Arabidopsis thaliana protein match is: unknown protein (TAIR:AT4G38092.1); Has 75 Blast hits to 64 proteins in 20 species: Archae - 0; Bacteria - 0; Metazoa - 36; Fungi - 0; Plants - 22; Viruses - 0; Other Eukaryotes - 17 (source: NCBI BLink). | chr3:1200816-1209713 FORWARD LENGTH=1118	sp|Q499Y0|XPO4_XENLA Exportin-4 OS=Xenopus laevis GN=xpo4 PE=2 SV=1
CsaV3_1G040920	chr1	26068190	26068897	GO:0004553 hydrolase activity, hydrolyzing O-glycosyl compounds;GO:0005975 carbohydrate metabolic process;	IPR000490 Glycoside hydrolase family 17;IPR017853 Glycoside hydrolase superfamily	AT5G20390.1 | Symbols: | Glycosyl hydrolase superfamily protein | chr5:6892982-6894016 REVERSE LENGTH=344	sp|P52407|E13B_HEVBR Glucan endo-1,3-beta-glucosidase, basic vacuolar isoform OS=Hevea brasiliensis GN=HGN1 PE=1 SV=2
CsaV3_1G042660	chr1	27591396	27594630	-	-	-	-
CsaV3_1G045790	chr1	31619722	31622658	-	-	-	-
CsaV3_1G044070	chr1	29252953	29263590	-	IPR010851 S locus-related glycoprotein 1 binding pollen coat protein	-	-
CsaV3_1G040940	chr1	26074010	26074951	GO:0004553 hydrolase activity, hydrolyzing O-glycosyl compounds;GO:0005975 carbohydrate metabolic process;	IPR000490 Glycoside hydrolase family 17;IPR017853 Glycoside hydrolase superfamily	AT5G20390.1 | Symbols: | Glycosyl hydrolase superfamily protein | chr5:6892982-6894016 REVERSE LENGTH=344	sp|O49353|BG5_ARATH Probable glucan endo-1,3-beta-glucosidase BG5 OS=Arabidopsis thaliana GN=BG5 PE=2 SV=1
CsaV3_1G040950	chr1	26080703	26083562	GO:0004553 hydrolase activity, hydrolyzing O-glycosyl compounds;GO:0005975 carbohydrate metabolic process;	IPR000490 Glycoside hydrolase family 17;IPR017853 Glycoside hydrolase superfamily	AT5G20390.1 | Symbols: | Glycosyl hydrolase superfamily protein | chr5:6892982-6894016 REVERSE LENGTH=344	sp|P07979|GUB_NICPL Lichenase OS=Nicotiana plumbaginifolia GN=GN1 PE=2 SV=3
CsaV3_1G040900	chr1	26064785	26065822	GO:0004553 hydrolase activity, hydrolyzing O-glycosyl compounds;GO:0005975 carbohydrate metabolic process;	IPR000490 Glycoside hydrolase family 17;IPR017853 Glycoside hydrolase superfamily	AT5G20390.1 | Symbols: | Glycosyl hydrolase superfamily protein | chr5:6892982-6894016 REVERSE LENGTH=344	sp|O49353|BG5_ARATH Probable glucan endo-1,3-beta-glucosidase BG5 OS=Arabidopsis thaliana GN=BG5 PE=2 SV=1
CsaV3_1G040930	chr1	26070936	26071973	GO:0004553 hydrolase activity, hydrolyzing O-glycosyl compounds;GO:0005975 carbohydrate metabolic process;	IPR000490 Glycoside hydrolase family 17;IPR017853 Glycoside hydrolase superfamily	AT5G20390.1 | Symbols: | Glycosyl hydrolase superfamily protein | chr5:6892982-6894016 REVERSE LENGTH=344	sp|O49353|BG5_ARATH Probable glucan endo-1,3-beta-glucosidase BG5 OS=Arabidopsis thaliana GN=BG5 PE=2 SV=1
CsaV3_1G046590	chr1	32538408	32542217	-	-	-	-
CsaV3_1G042650	chr1	27585992	27587968	-	-	AT1G21310.1 | Symbols: ATEXT3, RSH, EXT3 | extensin 3 | chr1:7453693-7454988 REVERSE LENGTH=431	-
CsaV3_UNG043240	scaffold41	335439	335702	-	-	-	-
CsaV3_UNG043230	scaffold41	328695	329008	-	-	-	-
CsaV3_UNG036170	scaffold41	209360	230114	GO:0005515 protein binding;	IPR002885 Pentatricopeptide repeat;IPR011990 Tetratricopeptide-like helical domain superfamily	AT5G44230.1 | Symbols: | Pentatricopeptide repeat (PPR) superfamily protein | chr5:17814336-17816309 FORWARD LENGTH=657	sp|Q9FFG8|PP417_ARATH Pentatricopeptide repeat-containing protein At5g44230 OS=Arabidopsis thaliana GN=PCMP-H17 PE=2 SV=1
CsaV3_5G023600	chr5	17999613	18004417	-	IPR016140 Bifunctional inhibitor/plant lipid transfer protein/seed storage helical domain;IPR036312 Bifunctional inhibitor/plant lipid transfer protein/seed storage helical domain superfamily	AT4G08670.1 | Symbols: | Bifunctional inhibitor/lipid-transfer protein/seed storage 2S albumin superfamily protein | chr4:5536765-5538210 REVERSE LENGTH=208	sp|Q8VYI9|NLTL5_ARATH Non-specific lipid-transfer protein-like protein At5g64080 OS=Arabidopsis thaliana GN=At5g64080 PE=1 SV=1
CsaV3_5G030070	chr5	24777884	24779692	GO:0003690 double-stranded DNA binding;GO:0006355 regulation of transcription, DNA-templated;	IPR003690 Transcription termination factor, mitochondrial/chloroplastic	AT5G07900.1 | Symbols: | Mitochondrial transcription termination factor family protein | chr5:2520188-2521405 FORWARD LENGTH=405	sp|Q9FM80|MTEF9_ARATH Transcription termination factor MTERF9, chloroplastic OS=Arabidopsis thaliana GN=MTERF9 PE=2 SV=1
CsaV3_5G024670	chr5	19620884	19624417	-	-	-	-
CsaV3_5G030050	chr5	24771977	24773739	GO:0003690 double-stranded DNA binding;GO:0006355 regulation of transcription, DNA-templated;	IPR003690 Transcription termination factor, mitochondrial/chloroplastic	AT5G07900.1 | Symbols: | Mitochondrial transcription termination factor family protein | chr5:2520188-2521405 FORWARD LENGTH=405	sp|Q9FM80|MTEF9_ARATH Transcription termination factor MTERF9, chloroplastic OS=Arabidopsis thaliana GN=MTERF9 PE=2 SV=1
CsaV3_5G025550	chr5	20676566	20681490	GO:0004553 hydrolase activity, hydrolyzing O-glycosyl compounds;GO:0005975 carbohydrate metabolic process;	IPR001547 Glycoside hydrolase, family 5;IPR017853 Glycoside hydrolase superfamily;IPR035992 Ricin B-like lectins	AT3G26140.1 | Symbols: | Cellulase (glycosyl hydrolase family 5) protein | chr3:9559742-9563070 REVERSE LENGTH=508	sp|P23548|GUN_PAEPO Endoglucanase OS=Paenibacillus polymyxa PE=3 SV=2
CsaV3_5G024530	chr5	19411286	19414199	GO:0006812 cation transport;GO:0015299 solute:proton antiporter activity;GO:0016021 integral component of membrane;GO:0055085 transmembrane transport;	IPR006153 Cation/H+ exchanger	AT3G44900.1 | Symbols: ATCHX4, CHX4 | cation/H+ exchanger 4 | chr3:16388724-16391360 FORWARD LENGTH=817	sp|Q9FYC1|CHX4_ARATH Cation/H(+) antiporter 4 OS=Arabidopsis thaliana GN=CHX4 PE=2 SV=1
CsaV3_5G035490	chr5	28029501	28030004	-	-	-	-
CsaV3_5G024340	chr5	19131257	19139773	GO:0005819 spindle;GO:0005874 microtubule;GO:0032147 activation of protein kinase activity;GO:0060236 regulation of mitotic spindle organization;	IPR009675 TPX2;IPR027329 TPX2, C-terminal	AT5G37478.1 | Symbols: | TPX2 (targeting protein for Xklp2) protein family | chr5:14881560-14883799 FORWARD LENGTH=178	sp|F4I2H7|TPX2_ARATH Protein TPX2 OS=Arabidopsis thaliana GN=TPX2 PE=1 SV=1
CsaV3_5G035510	chr5	28060187	28061891	-	-	AT1G30240.2 | Symbols: | unknown protein; Has 169 Blast hits to 168 proteins in 75 species: Archae - 0; Bacteria - 0; Metazoa - 49; Fungi - 68; Plants - 46; Viruses - 0; Other Eukaryotes - 6 (source: NCBI BLink). | chr1:10641241-10645838 REVERSE LENGTH=827	-
CsaV3_5G024690	chr5	19646019	19649513	GO:0006812 cation transport;GO:0015299 solute:proton antiporter activity;GO:0016021 integral component of membrane;GO:0055085 transmembrane transport;	IPR006153 Cation/H+ exchanger	AT3G44900.1 | Symbols: ATCHX4, CHX4 | cation/H+ exchanger 4 | chr3:16388724-16391360 FORWARD LENGTH=817	sp|Q9FYC1|CHX4_ARATH Cation/H(+) antiporter 4 OS=Arabidopsis thaliana GN=CHX4 PE=2 SV=1
CsaV3_5G024310	chr5	19070170	19085803	GO:0003676 nucleic acid binding;GO:0003677 DNA binding;	IPR001005 SANT/Myb domain;IPR006447 Myb domain, plants;IPR009057 Homeobox-like domain superfamily;IPR012337 Ribonuclease H-like superfamily;IPR036397 Ribonuclease H superfamily	AT5G16560.1 | Symbols: KAN, KAN1 | Homeodomain-like superfamily protein | chr5:5407365-5411092 REVERSE LENGTH=403	sp|Q0J235|ROLL9_ORYSJ Probable transcription factor RL9 OS=Oryza sativa subsp. japonica GN=RL9 PE=2 SV=2
CsaV3_5G025310	chr5	20362729	20367761	-	-	-	-
CsaV3_5G024640	chr5	19515645	19529606	-	-	AT5G50400.1 | Symbols: ATPAP27, PAP27 | purple acid phosphatase 27 | chr5:20523575-20526231 REVERSE LENGTH=611	sp|Q5MAU8|PPA27_ARATH Probable inactive purple acid phosphatase 27 OS=Arabidopsis thaliana GN=PAP27 PE=2 SV=1
CsaV3_5G035440	chr5	27984808	27988417	GO:0005488 binding;	IPR011989 Armadillo-like helical;IPR016024 Armadillo-type fold	AT1G30240.2 | Symbols: | unknown protein; Has 169 Blast hits to 168 proteins in 75 species: Archae - 0; Bacteria - 0; Metazoa - 49; Fungi - 68; Plants - 46; Viruses - 0; Other Eukaryotes - 6 (source: NCBI BLink). | chr1:10641241-10645838 REVERSE LENGTH=827	sp|Q8IZL8|PELP1_HUMAN Proline-, glutamic acid- and leucine-rich protein 1 OS=Homo sapiens GN=PELP1 PE=1 SV=2
CsaV3_5G023500	chr5	17873648	17874229	-	-	-	-
CsaV3_5G028010	chr5	23181349	23187658	-	-	-	-
CsaV3_5G035460	chr5	28003479	28006499	GO:0005488 binding;	IPR011989 Armadillo-like helical;IPR016024 Armadillo-type fold	AT1G30240.2 | Symbols: | unknown protein; Has 169 Blast hits to 168 proteins in 75 species: Archae - 0; Bacteria - 0; Metazoa - 49; Fungi - 68; Plants - 46; Viruses - 0; Other Eukaryotes - 6 (source: NCBI BLink). | chr1:10641241-10645838 REVERSE LENGTH=827	-
CsaV3_5G023430	chr5	17790698	17794531	GO:0004672 protein kinase activity;GO:0005524 ATP binding;GO:0006468 protein phosphorylation;	IPR000719 Protein kinase domain;IPR011009 Protein kinase-like domain superfamily	AT4G38470.1 | Symbols: | ACT-like protein tyrosine kinase family protein | chr4:17999432-18003551 FORWARD LENGTH=575	sp|F4JTP5|STY46_ARATH Serine/threonine-protein kinase STY46 OS=Arabidopsis thaliana GN=STY46 PE=1 SV=1
CsaV3_5G023160	chr5	17352122	17364983	GO:0003676 nucleic acid binding;GO:0008270 zinc ion binding;GO:0003677 DNA binding;GO:0006355 regulation of transcription, DNA-templated;	IPR000953 Chromo/chromo shadow domain;IPR001878 Zinc finger, CCHC-type;IPR002059 Cold-shock protein, DNA-binding;IPR005162 Retrotransposon gag domain;IPR011129 Cold shock domain;IPR012340 Nucleic acid-binding, OB-fold;IPR016197 Chromo-like domain superfamily;IPR019844 Cold-shock conserved site;IPR023780 Chromo domain;IPR036875 Zinc finger, CCHC-type superfamily	AT4G36020.1 | Symbols: CSDP1 | cold shock domain protein 1 | chr4:17043443-17044342 REVERSE LENGTH=299	sp|O65639|CSP1_ARATH Cold shock protein 1 OS=Arabidopsis thaliana GN=CSP1 PE=1 SV=1
CsaV3_5G035520	chr5	28081673	28082936	-	-	AT1G30240.2 | Symbols: | unknown protein; Has 169 Blast hits to 168 proteins in 75 species: Archae - 0; Bacteria - 0; Metazoa - 49; Fungi - 68; Plants - 46; Viruses - 0; Other Eukaryotes - 6 (source: NCBI BLink). | chr1:10641241-10645838 REVERSE LENGTH=827	-
CsaV3_5G027710	chr5	22793356	22898945	GO:0042578 phosphoric ester hydrolase activity;GO:0007033 vacuole organization;GO:0036092 phosphatidylinositol-3-phosphate biosynthetic process;	IPR002013 SAC domain;IPR030213 Phosphoinositide phosphatase SAC, plants	AT5G20840.1 | Symbols: | Phosphoinositide phosphatase family protein | chr5:7061638-7068572 REVERSE LENGTH=831	sp|Q7XZU1|SAC4_ARATH Phosphoinositide phosphatase SAC4 OS=Arabidopsis thaliana GN=SAC4 PE=2 SV=1
CsaV3_5G029860	chr5	24683553	24684749	GO:0003690 double-stranded DNA binding;GO:0006355 regulation of transcription, DNA-templated;	IPR003690 Transcription termination factor, mitochondrial/chloroplastic	AT5G07900.1 | Symbols: | Mitochondrial transcription termination factor family protein | chr5:2520188-2521405 FORWARD LENGTH=405	sp|Q9FM80|MTEF9_ARATH Transcription termination factor MTERF9, chloroplastic OS=Arabidopsis thaliana GN=MTERF9 PE=2 SV=1
CsaV3_5G023960	chr5	18503324	18503527	-	-	ATMG00810.1 | Symbols: ORF240B | DNA/RNA polymerases superfamily protein | chrM:227709-228431 REVERSE LENGTH=240	sp|P92519|M810_ARATH Uncharacterized mitochondrial protein AtMg00810 OS=Arabidopsis thaliana GN=AtMg00810 PE=4 SV=1
CsaV3_5G022950	chr5	16941599	16941892	-	-	-	-
CsaV3_5G037600	chr5	29770016	29770955	GO:0008237 metallopeptidase activity;GO:0008270 zinc ion binding;GO:0006508 proteolysis;GO:0004222 metalloendopeptidase activity;GO:0031012 extracellular matrix;	IPR001818 Peptidase M10, metallopeptidase;IPR002477 Peptidoglycan binding-like;IPR006026 Peptidase, metallopeptidase;IPR021190 Peptidase M10A;IPR024079 Metallopeptidase, catalytic domain superfamily;IPR033739 Peptidase M10A, catalytic domain;IPR036365 PGBD-like superfamily	AT1G59970.1 | Symbols: | Matrixin family protein | chr1:22073601-22074683 FORWARD LENGTH=360	sp|Q9ZUJ5|5MMP_ARATH Metalloendoproteinase 5-MMP OS=Arabidopsis thaliana GN=5MMP PE=1 SV=1
CsaV3_5G025540	chr5	20670569	20672228	GO:0004553 hydrolase activity, hydrolyzing O-glycosyl compounds;GO:0005975 carbohydrate metabolic process;	IPR001547 Glycoside hydrolase, family 5;IPR017853 Glycoside hydrolase superfamily;IPR035992 Ricin B-like lectins	AT1G13130.1 | Symbols: | Cellulase (glycosyl hydrolase family 5) protein | chr1:4474726-4477820 FORWARD LENGTH=552	sp|P19487|GUNA_XANCP Major extracellular endoglucanase OS=Xanthomonas campestris pv. campestris (strain ATCC 33913 / DSM 3586 / NCPPB 528 / LMG 568 / P 25) GN=engXCA PE=1 SV=2
CsaV3_5G024660	chr5	19614857	19615789	-	IPR036748 MTH938-like superfamily	AT2G44525.1 | Symbols: | Protein of unknown function (DUF498/DUF598) | chr2:18382130-18383320 FORWARD LENGTH=170	-
CsaV3_5G035480	chr5	28026391	28049295	GO:0005488 binding;	IPR011989 Armadillo-like helical;IPR016024 Armadillo-type fold	AT1G30240.2 | Symbols: | unknown protein; Has 169 Blast hits to 168 proteins in 75 species: Archae - 0; Bacteria - 0; Metazoa - 49; Fungi - 68; Plants - 46; Viruses - 0; Other Eukaryotes - 6 (source: NCBI BLink). | chr1:10641241-10645838 REVERSE LENGTH=827	sp|Q8IZL8|PELP1_HUMAN Proline-, glutamic acid- and leucine-rich protein 1 OS=Homo sapiens GN=PELP1 PE=1 SV=2
CsaV3_5G025400	chr5	20480036	20487590	-	-	-	-
CsaV3_5G035420	chr5	27963836	27965634	-	IPR011989 Armadillo-like helical;IPR012583 Pre-rRNA-processing protein RIX1, N-terminal	AT1G30240.1 | Symbols: | FUNCTIONS IN: binding; INVOLVED IN: biological_process unknown; LOCATED IN: cellular_component unknown; EXPRESSED IN: 21 plant structures; EXPRESSED DURING: 13 growth stages; CONTAINS InterPro DOMAIN/s: Armadillo-type fold (InterPro:IPR016024); Has 165 Blast hits to 164 proteins in 73 species: Archae - 0; Bacteria - 0; Metazoa - 47; Fungi - 68; Plants - 46; Viruses - 0; O…	-
CsaV3_5G025560	chr5	20681494	20682220	-	IPR035992 Ricin B-like lectins	AT1G13130.1 | Symbols: | Cellulase (glycosyl hydrolase family 5) protein | chr1:4474726-4477820 FORWARD LENGTH=552	-
CsaV3_5G028220	chr5	23311574	23318240	-	IPR005508 B3 domain-containing protein;IPR015300 DNA-binding pseudobarrel domain superfamily	AT2G31420.1 | Symbols: | Domain of unknown function (DUF313) | chr2:13393364-13393993 REVERSE LENGTH=209	sp|Q9SIC7|Y2142_ARATH B3 domain-containing protein At2g31420 OS=Arabidopsis thaliana GN=At2g31420 PE=3 SV=1
CsaV3_5G024540	chr5	19449644	19450016	-	-	-	-
CsaV3_5G026060	chr5	21218772	21255704	-	-	AT5G13590.1 | Symbols: | unknown protein; Has 150 Blast hits to 121 proteins in 42 species: Archae - 0; Bacteria - 8; Metazoa - 80; Fungi - 5; Plants - 17; Viruses - 0; Other Eukaryotes - 40 (source: NCBI BLink). | chr5:4374718-4378647 REVERSE LENGTH=1168	-
CsaV3_5G037610	chr5	29777991	29778878	GO:0006508 proteolysis;GO:0008237 metallopeptidase activity;GO:0008270 zinc ion binding;GO:0004222 metalloendopeptidase activity;GO:0031012 extracellular matrix;	IPR001818 Peptidase M10, metallopeptidase;IPR002477 Peptidoglycan binding-like;IPR006026 Peptidase, metallopeptidase;IPR021190 Peptidase M10A;IPR024079 Metallopeptidase, catalytic domain superfamily;IPR033739 Peptidase M10A, catalytic domain;IPR036365 PGBD-like superfamily	AT1G59970.1 | Symbols: | Matrixin family protein | chr1:22073601-22074683 FORWARD LENGTH=360	sp|Q9ZUJ5|5MMP_ARATH Metalloendoproteinase 5-MMP OS=Arabidopsis thaliana GN=5MMP PE=1 SV=1
CsaV3_5G025100	chr5	20115392	20141491	GO:0016301 kinase activity;	IPR001048 Aspartate/glutamate/uridylate kinase;IPR024192 Fosfomycin resistance kinase, FomA-type;IPR036393 Acetylglutamate kinase-like superfamily	AT1G26640.1 | Symbols: | Amino acid kinase family protein | chr1:9207620-9209766 REVERSE LENGTH=332	sp|O26153|IPK_METTH Isopentenyl phosphate kinase OS=Methanothermobacter thermautotrophicus (strain ATCC 29096 / DSM 1053 / JCM 10044 / NBRC 100330 / Delta H) GN=MTH_47 PE=1 SV=1
CsaV3_5G027630	chr5	22657599	22682904	GO:0005515 protein binding;GO:0005524 ATP binding;GO:0005694 chromosome;GO:0051276 chromosome organization;	IPR003395 RecF/RecN/SMC, N-terminal;IPR010935 SMCs flexible hinge;IPR024704 Structural maintenance of chromosomes protein;IPR027417 P-loop containing nucleoside triphosphate hydrolase;IPR036277 SMCs flexible hinge superfamily	AT5G48600.2 | Symbols: SMC3 | structural maintenance of chromosome 3 | chr5:19701908-19709091 FORWARD LENGTH=1244	sp|Q9FJL0|SMC4_ARATH Structural maintenance of chromosomes protein 4 OS=Arabidopsis thaliana GN=SMC4 PE=1 SV=1
CsaV3_5G023680	chr5	18100039	18100379	-	-	-	-
CsaV3_5G025530	chr5	20666575	20668603	GO:0004553 hydrolase activity, hydrolyzing O-glycosyl compounds;GO:0005975 carbohydrate metabolic process;	IPR001547 Glycoside hydrolase, family 5;IPR017853 Glycoside hydrolase superfamily;IPR035992 Ricin B-like lectins	AT3G26130.1 | Symbols: | Cellulase (glycosyl hydrolase family 5) protein | chr3:9553708-9555611 REVERSE LENGTH=551	sp|P23548|GUN_PAEPO Endoglucanase OS=Paenibacillus polymyxa PE=3 SV=2
CsaV3_5G027980	chr5	23166278	23167075	-	IPR005508 B3 domain-containing protein;IPR015300 DNA-binding pseudobarrel domain superfamily	AT2G31420.1 | Symbols: | Domain of unknown function (DUF313) | chr2:13393364-13393993 REVERSE LENGTH=209	sp|Q9SIC7|Y2142_ARATH B3 domain-containing protein At2g31420 OS=Arabidopsis thaliana GN=At2g31420 PE=3 SV=1
CsaV3_6G027380	chr6	16479481	16480108	-	-	AT5G55390.2 | Symbols: EDM2 | ENHANCED DOWNY MILDEW 2 | chr5:22448152-22454414 REVERSE LENGTH=1297	sp|F4K3G5|EDM2_ARATH Protein ENHANCED DOWNY MILDEW 2 OS=Arabidopsis thaliana GN=EDM2 PE=1 SV=1
CsaV3_6G027360	chr6	16359762	16376063	GO:0004842 ubiquitin-protein transferase activity;	IPR000569 HECT domain;IPR035983 HECT, E3 ligase catalytic domain	AT3G17205.3 | Symbols: UPL6 | ubiquitin protein ligase 6 | chr3:5873528-5881132 FORWARD LENGTH=1029	sp|Q8RWB8|UPL6_ARATH E3 ubiquitin-protein ligase UPL6 OS=Arabidopsis thaliana GN=UPL6 PE=2 SV=1
CsaV3_6G027350	chr6	16352472	16352969	GO:0004857 enzyme inhibitor activity;GO:0043086 negative regulation of catalytic activity;GO:0046910 pectinesterase inhibitor activity;	IPR006501 Pectinesterase inhibitor domain;IPR034086 Pectinesterase inhibitor, plant;IPR035513 Invertase/pectin methylesterase inhibitor domain superfamily	AT3G17220.1 | Symbols: ATPMEI2, PMEI2 | pectin methylesterase inhibitor 2 | chr3:5883328-5883849 REVERSE LENGTH=173	sp|P83326|PMEI_ACTDE Pectinesterase inhibitor OS=Actinidia deliciosa GN=PMEI PE=1 SV=2
CsaV3_6G027370	chr6	16478609	16479457	-	IPR013083 Zinc finger, RING/FYVE/PHD-type	AT5G55390.2 | Symbols: EDM2 | ENHANCED DOWNY MILDEW 2 | chr5:22448152-22454414 REVERSE LENGTH=1297	sp|F4K3G5|EDM2_ARATH Protein ENHANCED DOWNY MILDEW 2 OS=Arabidopsis thaliana GN=EDM2 PE=1 SV=1
CsaV3_UNG238520	scaffold131	62225	66978	GO:0006508 proteolysis;GO:0008234 cysteine-type peptidase activity;	IPR003653 Ulp1 protease family, C-terminal catalytic domain	-	-
CsaV3_2G000050	chr2	122194	122986	-	IPR001357 BRCT domain;IPR036420 BRCT domain superfamily	AT1G77320.1 | Symbols: MEI1 | transcription coactivators | chr1:29056740-29062710 FORWARD LENGTH=972	-
CsaV3_2G000020	chr2	49066	53640	GO:0004857 enzyme inhibitor activity;GO:0043086 negative regulation of catalytic activity;GO:0046910 pectinesterase inhibitor activity;	IPR006501 Pectinesterase inhibitor domain;IPR034086 Pectinesterase inhibitor, plant;IPR035513 Invertase/pectin methylesterase inhibitor domain superfamily	AT3G17220.1 | Symbols: ATPMEI2, PMEI2 | pectin methylesterase inhibitor 2 | chr3:5883328-5883849 REVERSE LENGTH=173	sp|P83326|PMEI_ACTDE Pectinesterase inhibitor OS=Actinidia deliciosa GN=PMEI PE=1 SV=2
CsaV3_UNG231160	scaffold117	28690	28882	-	-	-	-
CsaV3_UNG078600	scaffold93	125722	125955	-	IPR036291 NAD(P)-binding domain superfamily	AT2G47650.2 | Symbols: UXS4 | UDP-xylose synthase 4 | chr2:19538751-19541364 REVERSE LENGTH=449	sp|Q8S8T4|UXS4_ARATH UDP-glucuronic acid decarboxylase 4 OS=Arabidopsis thaliana GN=UXS4 PE=2 SV=1
CsaV3_UNG071590	scaffold93	55736	57292	GO:0004471 malate dehydrogenase (decarboxylating) (NAD+) activity;GO:0055114 oxidation-reduction process;	IPR012301 Malic enzyme, N-terminal domain;IPR037062 Malic enzyme, N-terminal domain superfamily	AT4G00570.1 | Symbols: NAD-ME2 | NAD-dependent malic enzyme 2 | chr4:242817-246522 REVERSE LENGTH=607	sp|P37225|MAON_SOLTU NAD-dependent malic enzyme 59 kDa isoform, mitochondrial OS=Solanum tuberosum PE=1 SV=1
CsaV3_UNG075590	scaffold93	115407	117390	-	-	AT4G15890.1 | Symbols: | binding | chr4:9017453-9022745 FORWARD LENGTH=1314	-
CsaV3_UNG075600	scaffold93	119642	119917	-	-	AT4G15890.1 | Symbols: | binding | chr4:9017453-9022745 FORWARD LENGTH=1314	-
CsaV3_UNG073590	scaffold93	61271	62106	GO:0003676 nucleic acid binding;GO:0008270 zinc ion binding;	IPR000504 RNA recognition motif domain;IPR003954 RNA recognition motif domain, eukaryote;IPR034219 ZCRB1, RNA recognition motif;IPR035979 RNA-binding domain superfamily;IPR036875 Zinc finger, CCHC-type superfamily	AT3G10400.1 | Symbols: | RNA recognition motif and CCHC-type zinc finger domains containing protein | chr3:3232636-3233421 FORWARD LENGTH=261	sp|Q9CAE4|U1131_ARATH U11/U12 small nuclear ribonucleoprotein 31 kDa protein OS=Arabidopsis thaliana GN=SNRNP31 PE=2 SV=1
CsaV3_3G021260	chr3	18067057	18068338	-	-	-	-
CsaV3_3G004260	chr3	3617539	3618171	GO:0005634 nucleus;GO:0006355 regulation of transcription, DNA-templated;GO:0043565 sequence-specific DNA binding;GO:0046982 protein heterodimerization activity;	IPR003956 Transcription factor, NFYB/HAP3, conserved site;IPR003958 Transcription factor CBF/NF-Y/archaeal histone domain;IPR009072 Histone-fold	AT1G21970.1 | Symbols: LEC1, EMB 212, EMB212, NF-YB9 | Histone superfamily protein | chr1:7727750-7729571 REVERSE LENGTH=238	sp|Q9SFD8|NFYB9_ARATH Nuclear transcription factor Y subunit B-9 OS=Arabidopsis thaliana GN=NFYB9 PE=1 SV=2
CsaV3_3G015400	chr3	11457085	11528664	-	IPR000008 C2 domain;IPR009291 Vacuolar protein sorting-associated protein 62;IPR009543 Vacuolar protein sorting-associated protein 13, SHR-binding domain;IPR011993 PH-like domain superfamily;IPR026847 Vacuolar protein sorting-associated protein 13;IPR026854 Vacuolar protein sorting-associated protein 13, N-terminal domain;IPR031642 VPS13, repeated coiled region;IPR031645 Vacuolar protein sorting-…	AT1G48090.1 | Symbols: | calcium-dependent lipid-binding family protein | chr1:17732582-17758194 REVERSE LENGTH=4146	sp|Q54LB8|VP13A_DICDI Putative vacuolar protein sorting-associated protein 13A OS=Dictyostelium discoideum GN=vps13A PE=2 SV=1
CsaV3_3G021740	chr3	18873028	18873613	-	-	-	-
CsaV3_3G021510	chr3	18512272	18513411	-	-	-	-
CsaV3_3G021350	chr3	18275845	18275927	-	-	-	-
CsaV3_3G001950	chr3	1471315	1479128	GO:0005506 iron ion binding;GO:0016705 oxidoreductase activity, acting on paired donors, with incorporation or reduction of molecular oxygen;GO:0020037 heme binding;GO:0055114 oxidation-reduction process;	IPR001128 Cytochrome P450;IPR002401 Cytochrome P450, E-class, group I;IPR036396 Cytochrome P450 superfamily	AT2G32440.2 | Symbols: KAO2 | ent-kaurenoic acid hydroxylase 2 | chr2:13775668-13777783 FORWARD LENGTH=489	sp|B5BSX1|BAMO_GLYUR Beta-amyrin 11-oxidase OS=Glycyrrhiza uralensis GN=CYP88D6 PE=1 SV=1
CsaV3_3G023490	chr3	21183322	21183531	-	-	ATMG00810.1 | Symbols: ORF240B | DNA/RNA polymerases superfamily protein | chrM:227709-228431 REVERSE LENGTH=240	sp|P92519|M810_ARATH Uncharacterized mitochondrial protein AtMg00810 OS=Arabidopsis thaliana GN=AtMg00810 PE=4 SV=1
CsaV3_3G017720	chr3	13299971	13301628	GO:0004553 hydrolase activity, hydrolyzing O-glycosyl compounds;GO:0005975 carbohydrate metabolic process;	IPR001547 Glycoside hydrolase, family 5;IPR017853 Glycoside hydrolase superfamily;IPR035992 Ricin B-like lectins	AT1G13130.1 | Symbols: | Cellulase (glycosyl hydrolase family 5) protein | chr1:4474726-4477820 FORWARD LENGTH=552	sp|P19487|GUNA_XANCP Major extracellular endoglucanase OS=Xanthomonas campestris pv. campestris (strain ATCC 33913 / DSM 3586 / NCPPB 528 / LMG 568 / P 25) GN=engXCA PE=1 SV=2
CsaV3_3G022820	chr3	20309416	20309632	-	-	-	-
CsaV3_3G021310	chr3	18173882	18174397	-	-	-	-
CsaV3_3G023670	chr3	21456278	21458903	GO:0004672 protein kinase activity;GO:0005524 ATP binding;GO:0006468 protein phosphorylation;	IPR000719 Protein kinase domain;IPR011009 Protein kinase-like domain superfamily	AT4G38470.1 | Symbols: | ACT-like protein tyrosine kinase family protein | chr4:17999432-18003551 FORWARD LENGTH=575	sp|F4JTP5|STY46_ARATH Serine/threonine-protein kinase STY46 OS=Arabidopsis thaliana GN=STY46 PE=1 SV=1
CsaV3_3G021280	chr3	18128373	18224837	-	-	-	-
CsaV3_3G003660	chr3	3071721	3074177	GO:0008152 metabolic process;GO:0010333 terpene synthase activity;GO:0016829 lyase activity;	IPR001906 Terpene synthase, N-terminal domain;IPR008930 Terpenoid cyclases/protein prenyltransferase alpha-alpha toroid;IPR036965 Terpene synthase, N-terminal domain superfamily	AT3G25830.1 | Symbols: ATTPS-CIN, TPS-CIN | terpene synthase-like sequence-1,8-cineole | chr3:9447545-9450316 FORWARD LENGTH=600	sp|Q6Q3H3|TPSGD_VITVI (-)-germacrene D synthase OS=Vitis vinifera GN=VIT_19s0014g04930 PE=1 SV=1
CsaV3_3G000990	chr3	781308	786015	-	IPR001938 Thaumatin;IPR017949 Thaumatin, conserved site;IPR037176 Osmotin/thaumatin-like superfamily	AT4G36010.2 | Symbols: | Pathogenesis-related thaumatin superfamily protein | chr4:17039472-17040976 REVERSE LENGTH=301	sp|Q9FSG7|TP1A_MALDO Thaumatin-like protein 1a OS=Malus domestica GN=TL1 PE=1 SV=1
CsaV3_3G021270	chr3	18112701	18113545	-	-	-	-
CsaV3_3G012440	chr3	9545846	9552456	GO:0004867 serine-type endopeptidase inhibitor activity;GO:0009611 response to wounding;	IPR000864 Proteinase inhibitor I13, potato inhibitor I;IPR036354 Proteinase inhibitor I13, potato inhibitor I superfamily	-	-
CsaV3_3G019080	chr3	14749078	14778381	GO:0003899 DNA-directed RNA polymerase activity;GO:0006351 transcription, DNA-templated;GO:0046983 protein dimerization activity;	IPR011262 DNA-directed RNA polymerase, insert domain;IPR036643 DNA-directed RNA polymerase, insert domain superfamily	ATCG00740.1 | Symbols: RPOA | RNA polymerase subunit alpha | chrC:77901-78890 REVERSE LENGTH=329	sp|Q4VZK3|RPOA_CUCSA DNA-directed RNA polymerase subunit alpha OS=Cucumis sativus GN=rpoA PE=3 SV=1
CsaV3_3G021520	chr3	18517830	18521657	-	-	-	-
CsaV3_3G021330	chr3	18256688	18257597	-	-	-	-
CsaV3_3G021320	chr3	18189698	18189970	-	-	-	-
CsaV3_3G021760	chr3	18888557	18896211	GO:0004672 protein kinase activity;GO:0005524 ATP binding;GO:0006468 protein phosphorylation;GO:0048544 recognition of pollen;GO:0004674 protein serine/threonine kinase activity;	IPR000719 Protein kinase domain;IPR000858 S-locus glycoprotein domain;IPR001480 Bulb-type lectin domain;IPR008271 Serine/threonine-protein kinase, active site;IPR011009 Protein kinase-like domain superfamily;IPR017441 Protein kinase, ATP binding site;IPR024171 S-receptor-like serine/threonine-protein kinase;IPR036426 Bulb-type lectin domain superfamily	AT5G24080.1 | Symbols: | Protein kinase superfamily protein | chr5:8139334-8141014 REVERSE LENGTH=470	sp|Q9FLV4|Y5248_ARATH G-type lectin S-receptor-like serine/threonine-protein kinase At5g24080 OS=Arabidopsis thaliana GN=At5g24080 PE=2 SV=1
CsaV3_3G021360	chr3	18281839	18282203	-	-	-	-
CsaV3_3G004280	chr3	3632231	3632984	GO:0046982 protein heterodimerization activity;GO:0005634 nucleus;GO:0006355 regulation of transcription, DNA-templated;GO:0043565 sequence-specific DNA binding;	IPR003956 Transcription factor, NFYB/HAP3, conserved site;IPR003958 Transcription factor CBF/NF-Y/archaeal histone domain;IPR009072 Histone-fold	AT1G21970.1 | Symbols: LEC1, EMB 212, EMB212, NF-YB9 | Histone superfamily protein | chr1:7727750-7729571 REVERSE LENGTH=238	sp|Q9SFD8|NFYB9_ARATH Nuclear transcription factor Y subunit B-9 OS=Arabidopsis thaliana GN=NFYB9 PE=1 SV=2
CsaV3_3G022410	chr3	19733596	19734131	-	IPR036748 MTH938-like superfamily	AT2G44525.1 | Symbols: | Protein of unknown function (DUF498/DUF598) | chr2:18382130-18383320 FORWARD LENGTH=170	-
CsaV3_3G020830	chr3	17055522	17108923	GO:0004812 aminoacyl-tRNA ligase activity;GO:0006418 tRNA aminoacylation for protein translation;GO:0000166 nucleotide binding;GO:0004832 valine-tRNA ligase activity;GO:0005524 ATP binding;GO:0005737 cytoplasm;GO:0006438 valyl-tRNA aminoacylation;GO:0002161 aminoacyl-tRNA editing activity;	IPR001412 Aminoacyl-tRNA synthetase, class I, conserved site;IPR002300 Aminoacyl-tRNA synthetase, class Ia;IPR002303 Valine-tRNA ligase;IPR009008 Valyl/Leucyl/Isoleucyl-tRNA synthetase, editing domain;IPR009080 Aminoacyl-tRNA synthetase, class Ia, anticodon-binding;IPR010978 Class I and II aminoacyl-tRNA synthetase, tRNA-binding arm;IPR013155 Methionyl/Valyl/Leucyl/Isoleucyl-tRNA synthetase, anti…	AT5G16715.1 | Symbols: EMB2247 | ATP binding;valine-tRNA ligases;aminoacyl-tRNA ligases;nucleotide binding;ATP binding;aminoacyl-tRNA ligases | chr5:5485353-5493229 FORWARD LENGTH=974	sp|F4KE63|SYVM2_ARATH Valine--tRNA ligase, chloroplastic/mitochondrial 2 OS=Arabidopsis thaliana GN=EMB2247 PE=3 SV=1
CsaV3_3G014380	chr3	10753108	10773318	GO:0003690 double-stranded DNA binding;GO:0006355 regulation of transcription, DNA-templated;	IPR003690 Transcription termination factor, mitochondrial/chloroplastic	AT5G07900.1 | Symbols: | Mitochondrial transcription termination factor family protein | chr5:2520188-2521405 FORWARD LENGTH=405	sp|Q9SZL6|MTEF6_ARATH Transcription termination factor MTERF6, chloroplastic/mitochondrial OS=Arabidopsis thaliana GN=MTERF6 PE=2 SV=1
CsaV3_3G017820	chr3	13397758	13438051	GO:0016021 integral component of membrane;GO:0016485 protein processing;	IPR008710 Nicastrin	AT3G52640.1 | Symbols: | Zn-dependent exopeptidases superfamily protein | chr3:19515078-19520290 REVERSE LENGTH=676	sp|Q8GUM5|NICA_ARATH Nicastrin OS=Arabidopsis thaliana GN=At3g52640/At3g52650 PE=2 SV=1
CsaV3_3G021610	chr3	18642089	18695074	GO:0005515 protein binding;GO:0004252 serine-type endopeptidase activity;GO:0006508 proteolysis;	IPR001478 PDZ domain;IPR001940 Peptidase S1C;IPR009003 Peptidase S1, PA clan;IPR025926 PDZ-like domain;IPR036034 PDZ superfamily	AT3G03380.1 | Symbols: DegP7 | DegP protease 7 | chr3:799720-808319 FORWARD LENGTH=1097	sp|Q8RY22|DEGP7_ARATH Protease Do-like 7 OS=Arabidopsis thaliana GN=DEGP7 PE=2 SV=1
CsaV3_3G020870	chr3	17214662	17223287	-	-	-	-
CsaV3_3G021250	chr3	18047780	18048049	-	-	-	-
CsaV3_3G021150	chr3	17776695	17820952	GO:0006886 intracellular protein transport;GO:0008536 Ran GTPase binding;GO:0005488 binding;	IPR001494 Importin-beta, N-terminal domain;IPR011989 Armadillo-like helical;IPR016024 Armadillo-type fold	AT3G08960.1 | Symbols: | ARM repeat superfamily protein | chr3:2730405-2736762 REVERSE LENGTH=1010	sp|Q9UI26|IPO11_HUMAN Importin-11 OS=Homo sapiens GN=IPO11 PE=1 SV=1
CsaV3_3G019320	chr3	15151736	15242549	GO:0004386 helicase activity;GO:0003676 nucleic acid binding;GO:0005524 ATP binding;	IPR001650 Helicase, C-terminal;IPR007502 Helicase-associated domain;IPR011545 DEAD/DEAH box helicase domain;IPR011709 Domain of unknown function DUF1605;IPR014001 Helicase superfamily 1/2, ATP-binding domain;IPR027417 P-loop containing nucleoside triphosphate hydrolase	AT1G58060.1 | Symbols: | RNA helicase family protein | chr1:21489480-21501775 REVERSE LENGTH=1459	sp|F4I9Q5|DEXH7_ARATH DExH-box ATP-dependent RNA helicase DExH7, chloroplastic OS=Arabidopsis thaliana GN=At1g58060 PE=2 SV=1
CsaV3_3G020730	chr3	16947376	16954888	-	-	-	-
CsaV3_3G001640	chr3	1257531	1258689	-	-	-	-
CsaV3_3G023660	chr3	21455712	21456117	-	-	-	-
CsaV3_3G001630	chr3	1253406	1254381	-	-	-	-
CsaV3_3G017940	chr3	13646402	13647795	GO:0016020 membrane;GO:0055085 transmembrane transport;GO:0016021 integral component of membrane;	IPR000515 ABC transporter type 1, transmembrane domain MetI-like;IPR017452 GPCR, rhodopsin-like, 7TM	-	-
CsaV3_3G014410	chr3	10765988	10767082	GO:0003690 double-stranded DNA binding;GO:0006355 regulation of transcription, DNA-templated;	IPR003690 Transcription termination factor, mitochondrial/chloroplastic	AT5G07900.1 | Symbols: | Mitochondrial transcription termination factor family protein | chr5:2520188-2521405 FORWARD LENGTH=405	sp|Q9FM80|MTEF9_ARATH Transcription termination factor MTERF9, chloroplastic OS=Arabidopsis thaliana GN=MTERF9 PE=2 SV=1
CsaV3_3G021300	chr3	18158610	18158894	-	-	-	-
CsaV3_3G021730	chr3	18871712	18872832	-	-	-	-
CsaV3_UNG068570	scaffold83	16324	23676	-	-	AT1G31870.2 | Symbols: | unknown protein; FUNCTIONS IN: molecular_function unknown; INVOLVED IN: biological_process unknown; LOCATED IN: cytosol, nucleus; EXPRESSED IN: 25 plant structures; EXPRESSED DURING: 15 growth stages; CONTAINS InterPro DOMAIN/s: Protein of unknown function DUF2050, pre-mRNA-splicing factor (InterPro:IPR018609); Has 35333 Blast hits to 34131 proteins in 2444 species: Archa…	-
CsaV3_UNG080620	scaffold83	149080	149388	-	-	-	-
CsaV3_UNG015130	scaffold61	18510	18819	-	-	-	-
CsaV3_UNG142080	scaffold76	169440	170369	-	IPR001357 BRCT domain;IPR036420 BRCT domain superfamily	AT1G77320.1 | Symbols: MEI1 | transcription coactivators | chr1:29056740-29062710 FORWARD LENGTH=972	sp|Q800K6|TOB1A_XENLA DNA topoisomerase 2-binding protein 1-A OS=Xenopus laevis GN=topbp1-A PE=1 SV=2
CsaV3_UNG132030	scaffold76	74226	75248	GO:0004857 enzyme inhibitor activity;GO:0043086 negative regulation of catalytic activity;GO:0046910 pectinesterase inhibitor activity;	IPR006501 Pectinesterase inhibitor domain;IPR034086 Pectinesterase inhibitor, plant;IPR035513 Invertase/pectin methylesterase inhibitor domain superfamily	AT3G17220.1 | Symbols: ATPMEI2, PMEI2 | pectin methylesterase inhibitor 2 | chr3:5883328-5883849 REVERSE LENGTH=173	sp|P83326|PMEI_ACTDE Pectinesterase inhibitor OS=Actinidia deliciosa GN=PMEI PE=1 SV=2
CsaV3_UNG136030	scaffold76	134552	135337	GO:0003676 nucleic acid binding;	IPR000504 RNA recognition motif domain;IPR003954 RNA recognition motif domain, eukaryote;IPR034219 ZCRB1, RNA recognition motif;IPR035979 RNA-binding domain superfamily	AT3G10400.1 | Symbols: | RNA recognition motif and CCHC-type zinc finger domains containing protein | chr3:3232636-3233421 FORWARD LENGTH=261	sp|Q9CAE4|U1131_ARATH U11/U12 small nuclear ribonucleoprotein 31 kDa protein OS=Arabidopsis thaliana GN=SNRNP31 PE=2 SV=1
CsaV3_UNG235410	scaffold122	38609	40489	GO:0004471 malate dehydrogenase (decarboxylating) (NAD+) activity;GO:0055114 oxidation-reduction process;GO:0051287 NAD binding;	IPR012301 Malic enzyme, N-terminal domain;IPR012302 Malic enzyme, NAD-binding;IPR037062 Malic enzyme, N-terminal domain superfamily	AT4G00570.1 | Symbols: NAD-ME2 | NAD-dependent malic enzyme 2 | chr4:242817-246522 REVERSE LENGTH=607	sp|P37225|MAON_SOLTU NAD-dependent malic enzyme 59 kDa isoform, mitochondrial OS=Solanum tuberosum PE=1 SV=1
CsaV3_UNG235420	scaffold122	61835	62332	GO:0043086 negative regulation of catalytic activity;GO:0046910 pectinesterase inhibitor activity;GO:0004857 enzyme inhibitor activity;	IPR006501 Pectinesterase inhibitor domain;IPR034086 Pectinesterase inhibitor, plant;IPR035513 Invertase/pectin methylesterase inhibitor domain superfamily	AT3G17220.1 | Symbols: ATPMEI2, PMEI2 | pectin methylesterase inhibitor 2 | chr3:5883328-5883849 REVERSE LENGTH=173	sp|P83326|PMEI_ACTDE Pectinesterase inhibitor OS=Actinidia deliciosa GN=PMEI PE=1 SV=2
CsaV3_4G014870	chr4	10356302	10356737	-	-	-	-
CsaV3_4G014850	chr4	10345246	10345593	-	-	-	-
CsaV3_4G014880	chr4	10366567	10370054	-	-	AT2G13680.1 | Symbols: CALS5, GLS2, ATGSL02 | callose synthase 5 | chr2:5695124-5706134 FORWARD LENGTH=1923	sp|Q3B724|CALS5_ARATH Callose synthase 5 OS=Arabidopsis thaliana GN=CALS5 PE=1 SV=1
CsaV3_7G011410	chr7	6219694	6220008	-	IPR029480 Transposase-associated domain	-	-
CsaV3_7G011610	chr7	6438215	6438571	-	IPR000953 Chromo/chromo shadow domain;IPR016197 Chromo-like domain superfamily;IPR023780 Chromo domain	-	-
CsaV3_7G011360	chr7	6081647	6137915	GO:0070403 NAD+ binding;	IPR003000 Sirtuin family;IPR026590 Sirtuin family, catalytic core domain;IPR029035 DHS-like NAD/FAD-binding domain superfamily	AT5G55760.1 | Symbols: SRT1 | sirtuin 1 | chr5:22567282-22570716 FORWARD LENGTH=473	sp|Q9FE17|SIR1_ARATH NAD-dependent protein deacetylase SRT1 OS=Arabidopsis thaliana GN=SRT1 PE=2 SV=1
CsaV3_7G012630	chr7	6578429	6579056	GO:0006508 proteolysis;GO:0008234 cysteine-type peptidase activity;	IPR003653 Ulp1 protease family, C-terminal catalytic domain	-	-
CsaV3_7G012730	chr7	6741364	6743705	-	IPR013083 Zinc finger, RING/FYVE/PHD-type	AT5G55390.2 | Symbols: EDM2 | ENHANCED DOWNY MILDEW 2 | chr5:22448152-22454414 REVERSE LENGTH=1297	sp|F4K3G5|EDM2_ARATH Protein ENHANCED DOWNY MILDEW 2 OS=Arabidopsis thaliana GN=EDM2 PE=1 SV=1
CsaV3_7G012640	chr7	6601656	6603002	-	-	-	-
CsaV3_7G012760	chr7	6993404	6994030	-	-	AT5G55390.2 | Symbols: EDM2 | ENHANCED DOWNY MILDEW 2 | chr5:22448152-22454414 REVERSE LENGTH=1297	sp|F4K3G5|EDM2_ARATH Protein ENHANCED DOWNY MILDEW 2 OS=Arabidopsis thaliana GN=EDM2 PE=1 SV=1
CsaV3_UNG076600	scaffold73	124862	125080	-	-	-	-
CsaV3_UNG081620	scaffold73	170484	171195	GO:0003676 nucleic acid binding;GO:0008270 zinc ion binding;	IPR000504 RNA recognition motif domain;IPR003954 RNA recognition motif domain, eukaryote;IPR034219 ZCRB1, RNA recognition motif;IPR035979 RNA-binding domain superfamily;IPR036875 Zinc finger, CCHC-type superfamily	AT3G10400.1 | Symbols: | RNA recognition motif and CCHC-type zinc finger domains containing protein | chr3:3232636-3233421 FORWARD LENGTH=261	sp|Q9CAE4|U1131_ARATH U11/U12 small nuclear ribonucleoprotein 31 kDa protein OS=Arabidopsis thaliana GN=SNRNP31 PE=2 SV=1
CsaV3_4G030200	chr4	19930383	19933783	GO:0003676 nucleic acid binding;GO:0008270 zinc ion binding;	IPR001878 Zinc finger, CCHC-type;IPR036875 Zinc finger, CCHC-type superfamily	-	sp|P10978|POLX_TOBAC Retrovirus-related Pol polyprotein from transposon TNT 1-94 OS=Nicotiana tabacum PE=2 SV=1
CsaV3_4G030240	chr4	19963679	19964237	-	IPR010264 Plant self-incompatibility S1	AT1G04645.1 | Symbols: | Plant self-incompatibility protein S1 family | chr1:1293853-1294239 REVERSE LENGTH=128	sp|O23020|SPH5_ARATH S-protein homolog 5 OS=Arabidopsis thaliana GN=SPH5 PE=2 SV=1
CsaV3_4G030170	chr4	19920757	19922217	-	-	-	-
CsaV3_4G030220	chr4	19942861	19943517	-	IPR010264 Plant self-incompatibility S1	AT1G04645.1 | Symbols: | Plant self-incompatibility protein S1 family | chr1:1293853-1294239 REVERSE LENGTH=128	sp|O23020|SPH5_ARATH S-protein homolog 5 OS=Arabidopsis thaliana GN=SPH5 PE=2 SV=1
CsaV3_4G030550	chr4	20446372	20447391	-	IPR025886 Phloem protein 2-like	AT4G19840.1 | Symbols: ATPP2-A1, ATPP2A-1, PP2-A1 | phloem protein 2-A1 | chr4:10774336-10775701 FORWARD LENGTH=246	sp|C0HJV2|LEC_LUFAC Lectin OS=Luffa acutangula PE=1 SV=1
CsaV3_4G027780	chr4	17134790	17136982	-	-	-	-
CsaV3_4G037990	chr4	26621916	26622701	GO:0003676 nucleic acid binding;GO:0008270 zinc ion binding;	IPR000504 RNA recognition motif domain;IPR003954 RNA recognition motif domain, eukaryote;IPR034219 ZCRB1, RNA recognition motif;IPR035979 RNA-binding domain superfamily;IPR036875 Zinc finger, CCHC-type superfamily	AT3G10400.1 | Symbols: | RNA recognition motif and CCHC-type zinc finger domains containing protein | chr3:3232636-3233421 FORWARD LENGTH=261	sp|Q9CAE4|U1131_ARATH U11/U12 small nuclear ribonucleoprotein 31 kDa protein OS=Arabidopsis thaliana GN=SNRNP31 PE=2 SV=1
CsaV3_4G030910	chr4	20953364	20975400	GO:0008152 metabolic process;GO:0016746 transferase activity, transferring acyl groups;GO:0003841 1-acylglycerol-3-phosphate O-acyltransferase activity;GO:0008654 phospholipid biosynthetic process;GO:0016020 membrane;	IPR002123 Phospholipid/glycerol acyltransferase;IPR004552 1-acyl-sn-glycerol-3-phosphate acyltransferase	AT4G30580.1 | Symbols: ATS2, EMB1995, LPAT1 | Phospholipid/glycerol acyltransferase family protein | chr4:14932515-14934489 REVERSE LENGTH=356	sp|Q9LLY4|LPAT1_BRANA 1-acyl-sn-glycerol-3-phosphate acyltransferase 1, chloroplastic OS=Brassica napus GN=LPAT1 PE=2 SV=1
CsaV3_4G032670	chr4	23050840	23090594	GO:0016705 oxidoreductase activity, acting on paired donors, with incorporation or reduction of molecular oxygen;GO:0055114 oxidation-reduction process;GO:0005506 iron ion binding;GO:0020037 heme binding;	IPR001128 Cytochrome P450;IPR002401 Cytochrome P450, E-class, group I;IPR017972 Cytochrome P450, conserved site;IPR036396 Cytochrome P450 superfamily	AT3G14690.1 | Symbols: CYP72A15 | cytochrome P450, family 72, subfamily A, polypeptide 15 | chr3:4937410-4939310 FORWARD LENGTH=512	sp|H2DH21|C7A29_PANGI Cytochrome P450 CYP72A219 OS=Panax ginseng PE=2 SV=1
CsaV3_4G031120	chr4	21285378	21285551	-	-	-	-
CsaV3_4G029900	chr4	19609541	19663425	GO:0003677 DNA binding;GO:0003824 catalytic activity;	IPR002421 5'-3' exonuclease, N-terminal;IPR008918 Helix-hairpin-helix motif, class 2;IPR020045 DNA polymerase I-like, H3TH domain;IPR020046 5'-3' exonuclease, alpha-helical arch, N-terminal;IPR029060 PIN-like domain superfamily;IPR036279 5'-3' exonuclease, C-terminal domain superfamily	AT3G52050.4 | Symbols: | 5'-3' exonuclease family protein | chr3:19305228-19309398 FORWARD LENGTH=413	sp|Q04957|DPO1_BACCA DNA polymerase I OS=Bacillus caldotenax GN=polA PE=1 SV=1
CsaV3_4G030970	chr4	21107256	21111659	GO:0003735 structural constituent of ribosome;GO:0005622 intracellular;GO:0005840 ribosome;GO:0006412 translation;	IPR001780 Ribosomal protein L35A;IPR009000 Translation protein, beta-barrel domain superfamily;IPR018266 Ribosomal protein L35Ae, conserved site	AT1G07070.1 | Symbols: | Ribosomal protein L35Ae family protein | chr1:2168652-2169703 FORWARD LENGTH=112	sp|Q9LMK0|R35A1_ARATH 60S ribosomal protein L35a-1 OS=Arabidopsis thaliana GN=RPL35AA PE=3 SV=1
CsaV3_4G030190	chr4	19928801	19929241	-	IPR010264 Plant self-incompatibility S1	AT1G04645.1 | Symbols: | Plant self-incompatibility protein S1 family | chr1:1293853-1294239 REVERSE LENGTH=128	sp|O23020|SPH5_ARATH S-protein homolog 5 OS=Arabidopsis thaliana GN=SPH5 PE=2 SV=1
CsaV3_4G031560	chr4	22027572	22037748	GO:0016192 vesicle-mediated transport;	IPR003377 Cornichon	AT3G12180.1 | Symbols: | Cornichon family protein | chr3:3883464-3884570 FORWARD LENGTH=146	sp|Q9C7D7|CNIH1_ARATH Protein cornichon homolog 1 OS=Arabidopsis thaliana GN=At3g12180 PE=2 SV=1
CsaV3_4G037860	chr4	26446426	26471686	-	IPR018946 Alkaline phosphatase D-related;IPR029052 Metallo-dependent phosphatase-like	AT5G42370.1 | Symbols: | Calcineurin-like metallo-phosphoesterase superfamily protein | chr5:16939329-16941463 REVERSE LENGTH=447	-
CsaV3_4G038030	chr4	26755059	26755736	-	IPR001357 BRCT domain;IPR036420 BRCT domain superfamily	AT1G77320.2 | Symbols: MEI1 | transcription coactivators | chr1:29056740-29062710 FORWARD LENGTH=955	sp|Q800K6|TOB1A_XENLA DNA topoisomerase 2-binding protein 1-A OS=Xenopus laevis GN=topbp1-A PE=1 SV=2
CsaV3_4G031240	chr4	21512337	21513984	GO:0004650 polygalacturonase activity;GO:0005975 carbohydrate metabolic process;	IPR000743 Glycoside hydrolase, family 28;IPR011050 Pectin lyase fold/virulence factor;IPR012334 Pectin lyase fold	AT1G02790.1 | Symbols: PGA4 | polygalacturonase 4 | chr1:610681-612225 REVERSE LENGTH=422	sp|P49062|PGLR1_ARATH Exopolygalacturonase clone GBGE184 OS=Arabidopsis thaliana GN=PGA3 PE=2 SV=1
CsaV3_4G033620	chr4	23820638	23822858	GO:0009055 electron carrier activity;	IPR003245 Phytocyanin domain;IPR008972 Cupredoxin	AT5G53870.1 | Symbols: ENODL1, AtENODL1 | early nodulin-like protein 1 | chr5:21870033-21871228 REVERSE LENGTH=370	sp|Q9T076|ENL2_ARATH Early nodulin-like protein 2 OS=Arabidopsis thaliana GN=At4g27520 PE=1 SV=1
CsaV3_4G030180	chr4	19923279	19926905	-	IPR010264 Plant self-incompatibility S1	AT1G04645.1 | Symbols: | Plant self-incompatibility protein S1 family | chr1:1293853-1294239 REVERSE LENGTH=128	sp|O23020|SPH5_ARATH S-protein homolog 5 OS=Arabidopsis thaliana GN=SPH5 PE=2 SV=1
CsaV3_4G038000	chr4	26686732	26687229	GO:0043086 negative regulation of catalytic activity;GO:0046910 pectinesterase inhibitor activity;GO:0004857 enzyme inhibitor activity;	IPR006501 Pectinesterase inhibitor domain;IPR034086 Pectinesterase inhibitor, plant;IPR035513 Invertase/pectin methylesterase inhibitor domain superfamily	AT3G17220.1 | Symbols: ATPMEI2, PMEI2 | pectin methylesterase inhibitor 2 | chr3:5883328-5883849 REVERSE LENGTH=173	sp|P83326|PMEI_ACTDE Pectinesterase inhibitor OS=Actinidia deliciosa GN=PMEI PE=1 SV=2
CsaV3_4G031760	chr4	22318570	22322707	GO:0000178 exosome (RNase complex);GO:0003723 RNA binding;	IPR004088 K Homology domain, type 1;IPR012340 Nucleic acid-binding, OB-fold;IPR022967 RNA-binding domain, S1;IPR026699 Exosome complex RNA-binding protein 1/RRP40/RRP4;IPR036612 K Homology domain, type 1 superfamily	AT1G03360.1 | Symbols: ATRRP4, RRP4 | ribosomal RNA processing 4 | chr1:824653-826179 FORWARD LENGTH=322	sp|Q9ZVT7|RRP4_ARATH Exosome complex component RRP4 homolog OS=Arabidopsis thaliana GN=RRP4 PE=1 SV=1
CsaV3_4G030120	chr4	19871598	19886067	GO:0004672 protein kinase activity;GO:0006468 protein phosphorylation;GO:0005524 ATP binding;	IPR000719 Protein kinase domain;IPR008271 Serine/threonine-protein kinase, active site;IPR011009 Protein kinase-like domain superfamily;IPR017441 Protein kinase, ATP binding site	AT1G78290.3 | Symbols: | Protein kinase superfamily protein | chr1:29457457-29458909 REVERSE LENGTH=343	sp|Q0D4J7|SAPK2_ORYSJ Serine/threonine-protein kinase SAPK2 OS=Oryza sativa subsp. japonica GN=SAPK2 PE=1 SV=1
CsaV3_1G017360	chr1	11929221	11935872	-	IPR002885 Pentatricopeptide repeat	AT5G04810.1 | Symbols: | pentatricopeptide (PPR) repeat-containing protein | chr5:1390049-1393760 FORWARD LENGTH=952	sp|Q0WMY5|PP365_ARATH Pentatricopeptide repeat-containing protein At5g04810, chloroplastic OS=Arabidopsis thaliana GN=PPR4 PE=1 SV=1
CsaV3_1G017350	chr1	11912409	11913052	-	-	AT5G55390.2 | Symbols: EDM2 | ENHANCED DOWNY MILDEW 2 | chr5:22448152-22454414 REVERSE LENGTH=1297	sp|F4K3G5|EDM2_ARATH Protein ENHANCED DOWNY MILDEW 2 OS=Arabidopsis thaliana GN=EDM2 PE=1 SV=1
CsaV3_1G017340	chr1	11906973	11907540	-	IPR001357 BRCT domain;IPR036420 BRCT domain superfamily	AT1G77320.2 | Symbols: MEI1 | transcription coactivators | chr1:29056740-29062710 FORWARD LENGTH=955	sp|Q6ZQF0|TOPB1_MOUSE DNA topoisomerase 2-binding protein 1 OS=Mus musculus GN=Topbp1 PE=1 SV=2
CsaV3_1G017290	chr1	11839032	11842824	GO:0016020 membrane;	IPR013525 ABC-2 type transporter	AT2G37280.1 | Symbols: PDR5, ATPDR5 | pleiotropic drug resistance 5 | chr2:15650400-15656417 FORWARD LENGTH=1413	sp|Q9ZUT8|AB33G_ARATH ABC transporter G family member 33 OS=Arabidopsis thaliana GN=ABCG33 PE=2 SV=1
CsaV3_1G004940	chr1	3256458	3287594	GO:0004672 protein kinase activity;GO:0005524 ATP binding;GO:0006468 protein phosphorylation;GO:0004674 protein serine/threonine kinase activity;	IPR000719 Protein kinase domain;IPR000961 AGC-kinase, C-terminal;IPR008271 Serine/threonine-protein kinase, active site;IPR011009 Protein kinase-like domain superfamily	AT3G17850.1 | Symbols: | Protein kinase superfamily protein | chr3:6109854-6116245 REVERSE LENGTH=1296	sp|F4J6F6|IREH1_ARATH Probable serine/threonine protein kinase IREH1 OS=Arabidopsis thaliana GN=IREH1 PE=1 SV=1
CsaV3_1G010270	chr1	6395657	6404522	GO:0005515 protein binding;	IPR002110 Ankyrin repeat;IPR020683 Ankyrin repeat-containing domain;IPR026961 PGG domain;IPR036770 Ankyrin repeat-containing domain superfamily	AT5G35810.1 | Symbols: | Ankyrin repeat family protein | chr5:13993428-13994549 REVERSE LENGTH=347	sp|Q9C7A2|ITN1_ARATH Ankyrin repeat-containing protein ITN1 OS=Arabidopsis thaliana GN=ITN1 PE=1 SV=1
CsaV3_1G001470	chr1	890185	954779	GO:0016301 kinase activity;GO:0005515 protein binding;GO:0005488 binding;	IPR000403 Phosphatidylinositol 3-/4-kinase, catalytic domain;IPR003152 FATC domain;IPR011009 Protein kinase-like domain superfamily;IPR011989 Armadillo-like helical;IPR011990 Tetratricopeptide-like helical domain superfamily;IPR014009 PIK-related kinase;IPR016024 Armadillo-type fold;IPR018936 Phosphatidylinositol 3/4-kinase, conserved site;IPR036940 Phosphatidylinositol 3-/4-kinase, catalytic dom…	AT3G48190.1 | Symbols: ATM, ATATM | ataxia-telangiectasia mutated | chr3:17797628-17828361 FORWARD LENGTH=3845	sp|Q9M3G7|ATM_ARATH Serine/threonine-protein kinase ATM OS=Arabidopsis thaliana GN=ATM PE=2 SV=1
CsaV3_1G003110	chr1	1936190	1936875	-	-	AT3G13225.2 | Symbols: | WW domain-containing protein | chr3:4258928-4262853 REVERSE LENGTH=892	-
CsaV3_1G004970	chr1	3310642	3311046	-	-	-	-
CsaV3_1G004790	chr1	3067531	3115802	GO:0005515 protein binding;GO:0004672 protein kinase activity;GO:0006468 protein phosphorylation;GO:0005524 ATP binding;	IPR000719 Protein kinase domain;IPR001611 Leucine-rich repeat;IPR003591 Leucine-rich repeat, typical subtype;IPR008271 Serine/threonine-protein kinase, active site;IPR011009 Protein kinase-like domain superfamily;IPR013210 Leucine-rich repeat-containing N-terminal, plant-type;IPR017441 Protein kinase, ATP binding site;IPR021157 Cytochrome c1, transmembrane anchor, C-terminal;IPR032675 Leucine-ric…	AT1G06840.1 | Symbols: | Leucine-rich repeat protein kinase family protein | chr1:2097854-2103208 REVERSE LENGTH=953	sp|C0LGD7|Y1684_ARATH Probable LRR receptor-like serine/threonine-protein kinase At1g06840 OS=Arabidopsis thaliana GN=At1g06840 PE=2 SV=2
CsaV3_1G011270	chr1	6949724	6958778	GO:0004672 protein kinase activity;GO:0005524 ATP binding;GO:0006468 protein phosphorylation;	IPR000719 Protein kinase domain;IPR002902 Gnk2-homologous domain;IPR008271 Serine/threonine-protein kinase, active site;IPR011009 Protein kinase-like domain superfamily;IPR017441 Protein kinase, ATP binding site	AT4G21410.1 | Symbols: CRK29 | cysteine-rich RLK (RECEPTOR-like protein kinase) 29 | chr4:11402463-11405025 REVERSE LENGTH=679	sp|Q8S9L6|CRK29_ARATH Cysteine-rich receptor-like protein kinase 29 OS=Arabidopsis thaliana GN=CRK29 PE=2 SV=1
CsaV3_1G010520	chr1	6555888	6563189	GO:0005515 protein binding;	IPR002110 Ankyrin repeat;IPR020683 Ankyrin repeat-containing domain;IPR026961 PGG domain;IPR036770 Ankyrin repeat-containing domain superfamily	AT3G54070.1 | Symbols: | Ankyrin repeat family protein | chr3:20021330-20023603 REVERSE LENGTH=574	sp|Q9C7A2|ITN1_ARATH Ankyrin repeat-containing protein ITN1 OS=Arabidopsis thaliana GN=ITN1 PE=1 SV=1
CsaV3_1G010510	chr1	6542634	6551893	GO:0005515 protein binding;	IPR002110 Ankyrin repeat;IPR020683 Ankyrin repeat-containing domain;IPR026961 PGG domain;IPR036770 Ankyrin repeat-containing domain superfamily	AT3G54070.1 | Symbols: | Ankyrin repeat family protein | chr3:20021330-20023603 REVERSE LENGTH=574	sp|A2CIR5|NPR4_ORYSJ Ankyrin repeat-containing protein NPR4 OS=Oryza sativa subsp. japonica GN=NPR4 PE=2 SV=1
CsaV3_1G009060	chr1	5639661	5641504	GO:0016705 oxidoreductase activity, acting on paired donors, with incorporation or reduction of molecular oxygen;GO:0055114 oxidation-reduction process;GO:0005506 iron ion binding;GO:0020037 heme binding;	IPR001128 Cytochrome P450;IPR002401 Cytochrome P450, E-class, group I;IPR017972 Cytochrome P450, conserved site;IPR036396 Cytochrome P450 superfamily	AT3G48280.1 | Symbols: CYP71A25 | cytochrome P450, family 71, subfamily A, polypeptide 25 | chr3:17879594-17881164 FORWARD LENGTH=490	sp|O81970|C71A9_SOYBN Cytochrome P450 71A9 OS=Glycine max GN=CYP71A9 PE=2 SV=1
CsaV3_1G011990	chr1	7452696	7457553	-	-	AT4G04980.1 | Symbols: | unknown protein; BEST Arabidopsis thaliana protein match is: unknown protein (TAIR:AT1G11070.1); Has 23100 Blast hits to 15699 proteins in 1063 species: Archae - 116; Bacteria - 2262; Metazoa - 8308; Fungi - 3268; Plants - 3181; Viruses - 958; Other Eukaryotes - 5007 (source: NCBI BLink). | chr4:2544210-2547893 REVERSE LENGTH=880	sp|Q1PEB4|Y4498_ARATH Uncharacterized protein At4g04980 OS=Arabidopsis thaliana GN=At4g04980 PE=2 SV=1
CsaV3_1G009470	chr1	5879598	5888810	GO:0003824 catalytic activity;GO:0008152 metabolic process;	IPR000873 AMP-dependent synthetase/ligase;IPR020845 AMP-binding, conserved site;IPR025110 AMP-binding enzyme, C-terminal domain	AT5G63380.1 | Symbols: | AMP-dependent synthetase and ligase family protein | chr5:25387581-25390026 REVERSE LENGTH=562	sp|Q84P23|4CLL9_ARATH 4-coumarate--CoA ligase-like 9 OS=Arabidopsis thaliana GN=4CLL9 PE=1 SV=2
CsaV3_4G003340	chr4	2042219	2043598	GO:0006508 proteolysis;GO:0008234 cysteine-type peptidase activity;	IPR000668 Peptidase C1A, papain C-terminal;IPR013128 Peptidase C1A;IPR013201 Cathepsin propeptide inhibitor domain (I29)	AT3G48340.1 | Symbols: | Cysteine proteinases superfamily protein | chr3:17897739-17899074 FORWARD LENGTH=361	sp|P25803|CYSEP_PHAVU Vignain OS=Phaseolus vulgaris PE=2 SV=2
CsaV3_4G003250	chr4	2005343	2006930	GO:0006508 proteolysis;GO:0008234 cysteine-type peptidase activity;	IPR000169 Cysteine peptidase, cysteine active site;IPR000668 Peptidase C1A, papain C-terminal;IPR013128 Peptidase C1A;IPR013201 Cathepsin propeptide inhibitor domain (I29)	AT3G48340.1 | Symbols: | Cysteine proteinases superfamily protein | chr3:17897739-17899074 FORWARD LENGTH=361	sp|P12412|CYSEP_VIGMU Vignain OS=Vigna mungo PE=1 SV=1
CsaV3_4G000260	chr4	179037	179631	-	-	-	-
CsaV3_4G007880	chr4	5524272	5529427	-	-	-	-
CsaV3_4G007770	chr4	5408372	5414528	GO:0005524 ATP binding;GO:0016887 ATPase activity;GO:0016020 membrane;	IPR003439 ABC transporter-like;IPR013525 ABC-2 type transporter;IPR027417 P-loop containing nucleoside triphosphate hydrolase	AT2G29940.1 | Symbols: PDR3, ATPDR3 | pleiotropic drug resistance 3 | chr2:12760139-12766455 FORWARD LENGTH=1426	sp|Q7PC88|AB31G_ARATH ABC transporter G family member 31 OS=Arabidopsis thaliana GN=ABCG31 PE=1 SV=1
CsaV3_4G002330	chr4	1392661	1395340	GO:0005737 cytoplasm;GO:0006559 L-phenylalanine catabolic process;GO:0016841 ammonia-lyase activity;GO:0003824 catalytic activity;	IPR001106 Aromatic amino acid lyase;IPR005922 Phenylalanine ammonia-lyase;IPR008948 L-Aspartase-like;IPR022313 Phenylalanine/histidine ammonia-lyases, active site;IPR023144 Phenylalanine ammonia-lyase, shielding domain superfamily;IPR024083 Fumarase/histidase, N-terminal	AT3G53260.1 | Symbols: PAL2, ATPAL2 | phenylalanine ammonia-lyase 2 | chr3:19744256-19746619 REVERSE LENGTH=717	sp|P45730|PALY_POPTR Phenylalanine ammonia-lyase OS=Populus trichocarpa GN=PAL PE=2 SV=1
CsaV3_4G002310	chr4	1382724	1385514	GO:0005737 cytoplasm;GO:0006559 L-phenylalanine catabolic process;GO:0016841 ammonia-lyase activity;GO:0003824 catalytic activity;	IPR001106 Aromatic amino acid lyase;IPR005922 Phenylalanine ammonia-lyase;IPR008948 L-Aspartase-like;IPR022313 Phenylalanine/histidine ammonia-lyases, active site;IPR023144 Phenylalanine ammonia-lyase, shielding domain superfamily;IPR024083 Fumarase/histidase, N-terminal	AT3G53260.1 | Symbols: PAL2, ATPAL2 | phenylalanine ammonia-lyase 2 | chr3:19744256-19746619 REVERSE LENGTH=717	sp|P45730|PALY_POPTR Phenylalanine ammonia-lyase OS=Populus trichocarpa GN=PAL PE=2 SV=1
CsaV3_4G006800	chr4	4587441	4625412	GO:0016020 membrane;GO:0016760 cellulose synthase (UDP-forming) activity;GO:0030244 cellulose biosynthetic process;	IPR005150 Cellulose synthase;IPR029044 Nucleotide-diphospho-sugar transferases	AT4G23990.1 | Symbols: ATCSLG3, CSLG3 | cellulose synthase like G3 | chr4:12456491-12460498 FORWARD LENGTH=751	sp|Q0WVN5|CSLG3_ARATH Cellulose synthase-like protein G3 OS=Arabidopsis thaliana GN=CSLG3 PE=2 SV=2
CsaV3_4G003720	chr4	2249340	2254821	-	-	-	sp|Q8IXT5|RB12B_HUMAN RNA-binding protein 12B OS=Homo sapiens GN=RBM12B PE=1 SV=2
CsaV3_4G002300	chr4	1379904	1380990	GO:0016841 ammonia-lyase activity;GO:0003824 catalytic activity;	IPR001106 Aromatic amino acid lyase;IPR008948 L-Aspartase-like;IPR022313 Phenylalanine/histidine ammonia-lyases, active site;IPR024083 Fumarase/histidase, N-terminal	AT3G53260.1 | Symbols: PAL2, ATPAL2 | phenylalanine ammonia-lyase 2 | chr3:19744256-19746619 REVERSE LENGTH=717	sp|P45730|PALY_POPTR Phenylalanine ammonia-lyase OS=Populus trichocarpa GN=PAL PE=2 SV=1
CsaV3_4G007870	chr4	5520935	5527093	GO:0005524 ATP binding;GO:0016887 ATPase activity;GO:0016020 membrane;	IPR003439 ABC transporter-like;IPR013525 ABC-2 type transporter;IPR027417 P-loop containing nucleoside triphosphate hydrolase	AT2G29940.1 | Symbols: PDR3, ATPDR3 | pleiotropic drug resistance 3 | chr2:12760139-12766455 FORWARD LENGTH=1426	sp|Q7PC88|AB31G_ARATH ABC transporter G family member 31 OS=Arabidopsis thaliana GN=ABCG31 PE=1 SV=1
CsaV3_4G001130	chr4	635858	644996	GO:0003677 DNA binding;	IPR001005 SANT/Myb domain;IPR009057 Homeobox-like domain superfamily;IPR017930 Myb domain	AT5G49330.1 | Symbols: MYB111, ATMYB111, PFG3 | myb domain protein 111 | chr5:19999147-20001293 REVERSE LENGTH=342	sp|P27898|MYBP_MAIZE Myb-related protein P OS=Zea mays GN=P PE=2 SV=1
CsaV3_4G004990	chr4	3267411	3278591	GO:0016192 vesicle-mediated transport;GO:0005515 protein binding;GO:0006886 intracellular protein transport;	IPR000547 Clathrin, heavy chain/VPS, 7-fold repeat;IPR011990 Tetratricopeptide-like helical domain superfamily;IPR019452 Vacuolar sorting protein 39/Transforming growth factor beta receptor-associated domain 1;IPR032914 Vam6/VPS39/TRAP1 family	AT4G36630.1 | Symbols: EMB2754 | Vacuolar sorting protein 39 | chr4:17272088-17276524 REVERSE LENGTH=1000	sp|Q8R5L3|VPS39_MOUSE Vam6/Vps39-like protein OS=Mus musculus GN=Vps39 PE=1 SV=1
CsaV3_4G003900	chr4	2391134	2391433	-	-	-	-
CsaV3_7G019850	chr7	9095314	9096131	-	IPR013083 Zinc finger, RING/FYVE/PHD-type	AT5G55390.2 | Symbols: EDM2 | ENHANCED DOWNY MILDEW 2 | chr5:22448152-22454414 REVERSE LENGTH=1297	sp|F4K3G5|EDM2_ARATH Protein ENHANCED DOWNY MILDEW 2 OS=Arabidopsis thaliana GN=EDM2 PE=1 SV=1
CsaV3_7G019900	chr7	9139399	9149132	-	-	-	-
CsaV3_7G019860	chr7	9096184	9118575	-	-	AT5G55390.2 | Symbols: EDM2 | ENHANCED DOWNY MILDEW 2 | chr5:22448152-22454414 REVERSE LENGTH=1297	sp|F4K3G5|EDM2_ARATH Protein ENHANCED DOWNY MILDEW 2 OS=Arabidopsis thaliana GN=EDM2 PE=1 SV=1
CsaV3_UNG171350	scaffold67	177805	178012	-	-	-	-
CsaV3_UNG171360	scaffold67	183884	184086	-	-	-	-
CsaV3_UNG127980	scaffold106	45287	45643	-	-	-	-
CsaV3_UNG117960	scaffold106	13637	14026	GO:0003676 nucleic acid binding;	IPR036397 Ribonuclease H superfamily	-	sp|P04323|POL3_DROME Retrovirus-related Pol polyprotein from transposon 17.6 OS=Drosophila melanogaster GN=pol PE=3 SV=1
CsaV3_UNG127970	scaffold106	44803	45129	-	-	-	-
CsaV3_UNG125970	scaffold106	37325	38161	-	-	-	-
CsaV3_7G018500	chr7	8446763	8446936	-	-	-	-
CsaV3_7G018490	chr7	8444364	8445143	-	-	-	-
CsaV3_7G018280	chr7	8118753	8143617	GO:0000737 DNA catabolic process, endonucleolytic;GO:0003677 DNA binding;GO:0005694 chromosome;GO:0003824 catalytic activity;GO:0005524 ATP binding;GO:0006259 DNA metabolic process;	IPR002815 Spo11/DNA topoisomerase VI subunit A;IPR013048 Meiotic recombination, Spo11;IPR013049 Spo11/DNA topoisomerase VI, subunit A, N-terminal;IPR034136 Topoisomerase 6 subunit A/Spo11, TOPRIM domain;IPR036078 Spo11/DNA topoisomerase VI subunit A superfamily;IPR036388 Winged helix-like DNA-binding domain superfamily	AT3G13170.1 | Symbols: ATSPO11-1 | Spo11/DNA topoisomerase VI, subunit A protein | chr3:4231560-4234192 REVERSE LENGTH=362	sp|Q9M4A2|SPO11_ARATH Meiotic recombination protein SPO11-1 OS=Arabidopsis thaliana GN=SPO11-1 PE=1 SV=1
CsaV3_7G018840	chr7	8907638	8948780	-	IPR001965 Zinc finger, PHD-type;IPR011011 Zinc finger, FYVE/PHD-type;IPR013083 Zinc finger, RING/FYVE/PHD-type	AT5G55390.2 | Symbols: EDM2 | ENHANCED DOWNY MILDEW 2 | chr5:22448152-22454414 REVERSE LENGTH=1297	sp|F4K3G5|EDM2_ARATH Protein ENHANCED DOWNY MILDEW 2 OS=Arabidopsis thaliana GN=EDM2 PE=1 SV=1
CsaV3_7G018650	chr7	8578119	8578412	-	-	-	-
CsaV3_7G018830	chr7	8842000	8866704	-	IPR001965 Zinc finger, PHD-type;IPR011011 Zinc finger, FYVE/PHD-type;IPR013083 Zinc finger, RING/FYVE/PHD-type;IPR022702 DNA (cytosine-5)-methyltransferase 1, replication foci domain	AT5G55390.2 | Symbols: EDM2 | ENHANCED DOWNY MILDEW 2 | chr5:22448152-22454414 REVERSE LENGTH=1297	sp|F4K3G5|EDM2_ARATH Protein ENHANCED DOWNY MILDEW 2 OS=Arabidopsis thaliana GN=EDM2 PE=1 SV=1
CsaV3_7G030400	chr7	19238744	19240183	GO:0004601 peroxidase activity;GO:0006979 response to oxidative stress;GO:0020037 heme binding;GO:0055114 oxidation-reduction process;GO:0042744 hydrogen peroxide catabolic process;	IPR000823 Plant peroxidase;IPR002016 Haem peroxidase, plant/fungal/bacterial;IPR010255 Haem peroxidase;IPR019793 Peroxidases heam-ligand binding site;IPR019794 Peroxidase, active site;IPR033905 Secretory peroxidase	AT3G03670.1 | Symbols: | Peroxidase superfamily protein | chr3:901985-903349 REVERSE LENGTH=321	sp|A7QEU4|PER5_VITVI Peroxidase 5 OS=Vitis vinifera GN=GSVIVT00037159001 PE=1 SV=2
CsaV3_7G026600	chr7	16125083	16134062	-	IPR000195 Rab-GTPase-TBC domain;IPR035969 Rab-GTPase-TBC domain superfamily	AT2G20440.2 | Symbols: | Ypt/Rab-GAP domain of gyp1p superfamily protein | chr2:8811034-8813251 REVERSE LENGTH=425	sp|Q9CXF4|TBC15_MOUSE TBC1 domain family member 15 OS=Mus musculus GN=Tbc1d15 PE=1 SV=1
CsaV3_7G021080	chr7	9460133	9460874	-	-	ATMG00810.1 | Symbols: ORF240B | DNA/RNA polymerases superfamily protein | chrM:227709-228431 REVERSE LENGTH=240	sp|P92519|M810_ARATH Uncharacterized mitochondrial protein AtMg00810 OS=Arabidopsis thaliana GN=AtMg00810 PE=4 SV=1
CsaV3_7G035430	chr7	22392891	22431820	GO:0003677 DNA binding;GO:0003899 DNA-directed RNA polymerase activity;GO:0006351 transcription, DNA-templated;GO:0032549 ribonucleoside binding;	IPR007120 DNA-directed RNA polymerase, subunit 2, hybrid-binding domain;IPR007121 RNA polymerase, beta subunit, conserved site;IPR007641 RNA polymerase Rpb2, domain 7;IPR007642 RNA polymerase Rpb2, domain 2;IPR007644 RNA polymerase, beta subunit, protrusion;IPR007645 RNA polymerase Rpb2, domain 3;IPR007646 RNA polymerase Rpb2, domain 4;IPR007647 RNA polymerase Rpb2, domain 5;IPR015712 DNA-directe…	AT5G45140.1 | Symbols: NRPC2 | nuclear RNA polymerase C2 | chr5:18247416-18257713 REVERSE LENGTH=1161	sp|F4KD38|NRPC2_ARATH DNA-directed RNA polymerase III subunit 2 OS=Arabidopsis thaliana GN=NRPC2 PE=2 SV=1
CsaV3_7G023110	chr7	12025251	12026099	-	-	-	-
CsaV3_7G022230	chr7	11118740	11134354	GO:0003676 nucleic acid binding;GO:0008168 methyltransferase activity;GO:0032259 methylation;	IPR000241 Putative RNA methylase domain;IPR002052 DNA methylase, N-6 adenine-specific, conserved site;IPR016691 tRNA guanosine-2'-O-methyltransferase, TRM11;IPR029063 S-adenosyl-L-methionine-dependent methyltransferase	AT3G26410.1 | Symbols: TRM11, AtTRM11 | methyltransferases;nucleic acid binding | chr3:9669508-9671273 REVERSE LENGTH=477	sp|Q5R962|TRM11_PONAB tRNA (guanine(10)-N2)-methyltransferase homolog OS=Pongo abelii GN=TRMT11 PE=2 SV=1
CsaV3_7G024140	chr7	13153501	13161087	GO:0005524 ATP binding;GO:0016887 ATPase activity;GO:0016020 membrane;	IPR003439 ABC transporter-like;IPR003593 AAA+ ATPase domain;IPR013525 ABC-2 type transporter;IPR013581 Plant PDR ABC transporter associated;IPR027417 P-loop containing nucleoside triphosphate hydrolase	AT1G66950.1 | Symbols: PDR11, ATPDR11 | pleiotropic drug resistance 11 | chr1:24978239-24984461 FORWARD LENGTH=1454	sp|Q2PCF1|PDR2_NICPL Pleiotropic drug resistance protein 2 OS=Nicotiana plumbaginifolia GN=PDR2 PE=2 SV=1
CsaV3_7G033070	chr7	20831789	20832958	-	-	-	-
CsaV3_7G020970	chr7	9304772	9304998	-	-	ATMG00810.1 | Symbols: ORF240B | DNA/RNA polymerases superfamily protein | chrM:227709-228431 REVERSE LENGTH=240	-
CsaV3_7G024070	chr7	13074082	13082867	GO:0009058 biosynthetic process;GO:0030170 pyridoxal phosphate binding;GO:0000105 histidine biosynthetic process;GO:0004400 histidinol-phosphate transaminase activity;GO:0003824 catalytic activity;	IPR004839 Aminotransferase, class I/classII;IPR005861 Histidinol-phosphate aminotransferase family;IPR015421 Pyridoxal phosphate-dependent transferase, major region, subdomain 1;IPR015422 Pyridoxal phosphate-dependent transferase, subdomain 2;IPR015424 Pyridoxal phosphate-dependent transferase	AT5G10330.2 | Symbols: EMB2196, HPA1, HISN6A, ATHPA1 | histidinol phosphate aminotransferase 1 | chr5:3248027-3249858 REVERSE LENGTH=417	sp|P0DI07|HIS6B_ARATH Histidinol-phosphate aminotransferase 2, chloroplastic OS=Arabidopsis thaliana GN=HISN6B PE=1 SV=1
CsaV3_7G024160	chr7	13167150	13168258	-	IPR027417 P-loop containing nucleoside triphosphate hydrolase	AT2G36380.1 | Symbols: PDR6, ATPDR6 | pleiotropic drug resistance 6 | chr2:15257583-15263627 FORWARD LENGTH=1453	sp|Q6YW62|AB44G_ORYSJ ABC transporter G family member 44 OS=Oryza sativa subsp. japonica GN=ABCG44 PE=2 SV=2
CsaV3_7G022250	chr7	11143203	11159426	GO:0005819 spindle;GO:0005874 microtubule;GO:0032147 activation of protein kinase activity;GO:0060236 regulation of mitotic spindle organization;	IPR009675 TPX2;IPR027330 TPX2 central domain	AT4G22860.2 | Symbols: | Cell cycle regulated microtubule associated protein | chr4:11997745-12001281 FORWARD LENGTH=501	-
CsaV3_7G023080	chr7	11995003	12001695	-	-	-	-
CsaV3_7G026130	chr7	15576591	15596463	GO:0007059 chromosome segregation;GO:0008017 microtubule binding;GO:0051301 cell division;	IPR009829 Spindle and kinetochore-associated protein 1	AT3G60660.1 | Symbols: | unknown protein; CONTAINS InterPro DOMAIN/s: Protein of unknown function DUF1395 (InterPro:IPR009829); Has 131 Blast hits to 131 proteins in 44 species: Archae - 0; Bacteria - 0; Metazoa - 83; Fungi - 0; Plants - 45; Viruses - 0; Other Eukaryotes - 3 (source: NCBI BLink). | chr3:22421481-22423167 FORWARD LENGTH=272	sp|Q9LZZ7|SKA1_ARATH Spindle and kinetochore-associated protein 1 homolog OS=Arabidopsis thaliana GN=At3g60660 PE=2 SV=1
CsaV3_7G024810	chr7	14112946	14137582	-	IPR011011 Zinc finger, FYVE/PHD-type;IPR013083 Zinc finger, RING/FYVE/PHD-type	AT1G43770.2 | Symbols: | RING/FYVE/PHD zinc finger superfamily protein | chr1:16548509-16550257 FORWARD LENGTH=431	-
CsaV3_7G024150	chr7	13162082	13164719	-	IPR027417 P-loop containing nucleoside triphosphate hydrolase	AT2G36380.1 | Symbols: PDR6, ATPDR6 | pleiotropic drug resistance 6 | chr2:15257583-15263627 FORWARD LENGTH=1453	sp|Q6YW62|AB44G_ORYSJ ABC transporter G family member 44 OS=Oryza sativa subsp. japonica GN=ABCG44 PE=2 SV=2
CsaV3_7G023120	chr7	12032322	12033622	-	-	-	-
CsaV3_7G021520	chr7	10159535	10179044	GO:0006282 regulation of DNA repair;	IPR003783 Regulatory protein RecX;IPR036388 Winged helix-like DNA-binding domain superfamily	AT3G13226.1 | Symbols: | regulatory protein RecX family protein | chr3:4264442-4266286 REVERSE LENGTH=382	sp|Q9CDN7|RECX_LACLA Regulatory protein RecX OS=Lactococcus lactis subsp. lactis (strain IL1403) GN=recX PE=3 SV=1
CsaV3_2G019370	chr2	15358188	15417558	-	-	AT4G34135.1 | Symbols: UGT73B2 | UDP-glucosyltransferase 73B2 | chr4:16345476-16347016 REVERSE LENGTH=483	sp|D4Q9Z4|SGT2_SOYBN Soyasapogenol B glucuronide galactosyltransferase OS=Glycine max GN=GmSGT2 PE=1 SV=1
CsaV3_UNG002030	scaffold90	60338	77097	-	IPR021786 Pre-mRNA splicing factor component Cdc5p/Cef1	AT1G09770.1 | Symbols: ATCDC5, CDC5, ATMYBCDC5 | cell division cycle 5 | chr1:3162002-3165122 FORWARD LENGTH=844	sp|P92948|CDC5L_ARATH Cell division cycle 5-like protein OS=Arabidopsis thaliana GN=CDC5 PE=1 SV=2
CsaV3_6G018880	chr6	13601988	13610467	-	-	-	-
CsaV3_6G018770	chr6	13379852	13380580	-	-	-	-
CsaV3_6G018780	chr6	13390043	13392148	-	IPR013083 Zinc finger, RING/FYVE/PHD-type	AT5G63970.2 | Symbols: | Copine (Calcium-dependent phospholipid-binding protein) family | chr5:25607006-25608916 REVERSE LENGTH=367	sp|Q8RX26|RGLG3_ARATH E3 ubiquitin-protein ligase RGLG3 OS=Arabidopsis thaliana GN=RGLG3 PE=1 SV=1
CsaV3_7G006290	chr7	3883580	3891551	GO:0004672 protein kinase activity;GO:0005102 receptor binding;GO:0007165 signal transduction;GO:0006468 protein phosphorylation;GO:0005515 protein binding;GO:0005524 ATP binding;	IPR000719 Protein kinase domain;IPR001611 Leucine-rich repeat;IPR008271 Serine/threonine-protein kinase, active site;IPR011009 Protein kinase-like domain superfamily;IPR013210 Leucine-rich repeat-containing N-terminal, plant-type;IPR017441 Protein kinase, ATP binding site;IPR031048 Somatic embryogenesis receptor kinase;IPR032675 Leucine-rich repeat domain superfamily	AT4G33430.1 | Symbols: BAK1, RKS10, SERK3, ELG, ATSERK3, ATBAK1 | BRI1-associated receptor kinase | chr4:16086654-16090288 REVERSE LENGTH=615	sp|Q94F62|BAK1_ARATH BRASSINOSTEROID INSENSITIVE 1-associated receptor kinase 1 OS=Arabidopsis thaliana GN=BAK1 PE=1 SV=2
CsaV3_7G006670	chr7	4148594	4160677	GO:0010181 FMN binding;GO:0016491 oxidoreductase activity;GO:0055114 oxidation-reduction process;GO:0003824 catalytic activity;	IPR001155 NADH:flavin oxidoreductase/NADH oxidase, N-terminal;IPR013785 Aldolase-type TIM barrel	AT1G76690.1 | Symbols: OPR2, ATOPR2 | 12-oxophytodienoate reductase 2 | chr1:28778976-28780355 FORWARD LENGTH=374	sp|B9FSC8|OPR11_ORYSJ Putative 12-oxophytodienoate reductase 11 OS=Oryza sativa subsp. japonica GN=OPR11 PE=2 SV=1
CsaV3_7G005620	chr7	3345948	3347035	GO:0003735 structural constituent of ribosome;GO:0005622 intracellular;GO:0005840 ribosome;GO:0006412 translation;	IPR001147 Ribosomal protein L21e;IPR008991 Translation protein SH3-like domain superfamily;IPR018259 Ribosomal protein L21e, conserved site;IPR036948 Ribosomal protein L21 superfamily	AT1G09690.1 | Symbols: | Translation protein SH3-like family protein | chr1:3136407-3137430 REVERSE LENGTH=164	sp|Q43291|RL211_ARATH 60S ribosomal protein L21-1 OS=Arabidopsis thaliana GN=RPL21A PE=2 SV=2
CsaV3_7G006140	chr7	3714324	3729092	GO:0003712 transcription cofactor activity;GO:0006355 regulation of transcription, DNA-templated;	IPR011989 Armadillo-like helical;IPR036529 Coactivator CBP, KIX domain superfamily;IPR036546 Mediator complex subunit 15, KIX domain	AT1G15780.1 | Symbols: | unknown protein; BEST Arabidopsis thaliana protein match is: unknown protein (TAIR:AT2G10440.1); Has 103701 Blast hits to 43153 proteins in 1828 species: Archae - 30; Bacteria - 7385; Metazoa - 38639; Fungi - 11531; Plants - 7727; Viruses - 307; Other Eukaryotes - 38082 (source: NCBI BLink). | chr1:5430446-5435921 REVERSE LENGTH=1335	sp|F4I171|MD15A_ARATH Mediator of RNA polymerase II transcription subunit 15a OS=Arabidopsis thaliana GN=MED15A PE=1 SV=1
CsaV3_7G006590	chr7	4090104	4100207	GO:0008152 metabolic process;GO:0016758 transferase activity, transferring hexosyl groups;	IPR002213 UDP-glucuronosyl/UDP-glucosyltransferase	AT1G22360.1 | Symbols: AtUGT85A2, UGT85A2 | UDP-glucosyl transferase 85A2 | chr1:7895068-7897527 REVERSE LENGTH=481	sp|F8WKW1|UGT2_GARJA 7-deoxyloganetin glucosyltransferase OS=Gardenia jasminoides GN=UGT85A24 PE=1 SV=1
CsaV3_7G006940	chr7	4326556	4349700	GO:0003677 DNA binding;GO:0046983 protein dimerization activity;GO:0003700 transcription factor activity, sequence-specific DNA binding;GO:0005634 nucleus;GO:0006355 regulation of transcription, DNA-templated;GO:0000977 RNA polymerase II regulatory region sequence-specific DNA binding;GO:0045944 positive regulation of transcription from RNA polymerase II promoter;	IPR002100 Transcription factor, MADS-box;IPR002487 Transcription factor, K-box;IPR033896 MADS MEF2-like;IPR036879 Transcription factor, MADS-box superfamily	AT2G22540.1 | Symbols: SVP, AGL22 | K-box region and MADS-box transcription factor family protein | chr2:9580417-9583603 FORWARD LENGTH=240	sp|Q9FVC1|SVP_ARATH MADS-box protein SVP OS=Arabidopsis thaliana GN=SVP PE=1 SV=1
CsaV3_7G006580	chr7	4085529	4096057	GO:0008152 metabolic process;GO:0016758 transferase activity, transferring hexosyl groups;	IPR002213 UDP-glucuronosyl/UDP-glucosyltransferase;IPR035595 UDP-glycosyltransferase family, conserved site	AT1G22360.1 | Symbols: AtUGT85A2, UGT85A2 | UDP-glucosyl transferase 85A2 | chr1:7895068-7897527 REVERSE LENGTH=481	sp|F8WKW1|UGT2_GARJA 7-deoxyloganetin glucosyltransferase OS=Gardenia jasminoides GN=UGT85A24 PE=1 SV=1
CsaV3_UNG087690	scaffold94	26394	30223	-	IPR006936 ALOG domain	AT2G42610.2 | Symbols: LSH10 | Protein of unknown function (DUF640) | chr2:17748005-17748538 FORWARD LENGTH=177	sp|Q9S7R3|LSH10_ARATH Protein LIGHT-DEPENDENT SHORT HYPOCOTYLS 10 OS=Arabidopsis thaliana GN=LSH10 PE=1 SV=1
CsaV3_UNG167290	scaffold87	76402	77063	-	-	-	-
CsaV3_UNG169310	scaffold87	121791	128785	-	IPR001357 BRCT domain;IPR036420 BRCT domain superfamily	AT1G77320.2 | Symbols: MEI1 | transcription coactivators | chr1:29056740-29062710 FORWARD LENGTH=955	sp|Q800K6|TOB1A_XENLA DNA topoisomerase 2-binding protein 1-A OS=Xenopus laevis GN=topbp1-A PE=1 SV=2
CsaV3_UNG169320	scaffold87	129748	130737	-	IPR001357 BRCT domain;IPR036420 BRCT domain superfamily	AT1G77320.1 | Symbols: MEI1 | transcription coactivators | chr1:29056740-29062710 FORWARD LENGTH=972	-
CsaV3_UNG167280	scaffold87	66908	76229	-	IPR000953 Chromo/chromo shadow domain;IPR016197 Chromo-like domain superfamily;IPR023780 Chromo domain	-	-
CsaV3_UNG163230	scaffold87	7574	8200	-	-	-	-
CsaV3_UNG167240	scaffold87	27330	30861	-	IPR000953 Chromo/chromo shadow domain;IPR016197 Chromo-like domain superfamily;IPR023780 Chromo domain	-	-
CsaV3_UNG167260	scaffold87	59174	59428	-	-	-	sp|P04323|POL3_DROME Retrovirus-related Pol polyprotein from transposon 17.6 OS=Drosophila melanogaster GN=pol PE=3 SV=1
CsaV3_UNG167250	scaffold87	38362	38569	-	-	-	-
CsaV3_UNG163240	scaffold87	8234	8590	-	-	-	-
CsaV3_3G028560	chr3	24981002	25001488	GO:0016301 kinase activity;GO:0016773 phosphotransferase activity, alcohol group as acceptor;	IPR002139 Ribokinase/fructokinase;IPR002173 Carbohydrate/puine kinase, PfkB, conserved site;IPR011611 Carbohydrate kinase PfkB;IPR029056 Ribokinase-like	AT4G28706.3 | Symbols: | pfkB-like carbohydrate kinase family protein | chr4:14167805-14170619 FORWARD LENGTH=403	sp|Q8R1Q9|RBSK_MOUSE Ribokinase OS=Mus musculus GN=Rbks PE=1 SV=1
CsaV3_3G026220	chr3	22286230	22286514	-	-	-	-
CsaV3_3G028120	chr3	24554403	24568631	-	-	-	-
CsaV3_3G026510	chr3	22626708	22632900	-	IPR001357 BRCT domain;IPR036420 BRCT domain superfamily	AT1G77320.1 | Symbols: MEI1 | transcription coactivators | chr1:29056740-29062710 FORWARD LENGTH=972	-
CsaV3_3G028290	chr3	24761733	24771886	-	-	-	sp|P04146|COPIA_DROME Copia protein OS=Drosophila melanogaster GN=GIP PE=1 SV=3
CsaV3_3G026230	chr3	22307951	22308124	-	-	-	-
CsaV3_UNG212450	scaffold79	11231	11498	-	-	-	-
CsaV3_UNG222510	scaffold79	141094	145802	GO:0015074 DNA integration;GO:0003676 nucleic acid binding;	IPR000477 Reverse transcriptase domain;IPR000953 Chromo/chromo shadow domain;IPR001584 Integrase, catalytic core;IPR012337 Ribonuclease H-like superfamily;IPR016197 Chromo-like domain superfamily;IPR021109 Aspartic peptidase domain superfamily;IPR023780 Chromo domain;IPR036397 Ribonuclease H superfamily	ATMG00860.1 | Symbols: ORF158 | DNA/RNA polymerases superfamily protein | chrM:235916-236392 FORWARD LENGTH=158	sp|P0CT40|TF29_SCHPO Transposon Tf2-9 polyprotein OS=Schizosaccharomyces pombe (strain 972 / ATCC 24843) GN=Tf2-9 PE=3 SV=1
CsaV3_UNG212460	scaffold79	16766	17126	-	-	-	-
CsaV3_UNG217460	scaffold79	57301	57798	GO:0043086 negative regulation of catalytic activity;GO:0046910 pectinesterase inhibitor activity;GO:0004857 enzyme inhibitor activity;	IPR006501 Pectinesterase inhibitor domain;IPR034086 Pectinesterase inhibitor, plant;IPR035513 Invertase/pectin methylesterase inhibitor domain superfamily	AT3G17220.1 | Symbols: ATPMEI2, PMEI2 | pectin methylesterase inhibitor 2 | chr3:5883328-5883849 REVERSE LENGTH=173	sp|P83326|PMEI_ACTDE Pectinesterase inhibitor OS=Actinidia deliciosa GN=PMEI PE=1 SV=2
CsaV3_UNG215460	scaffold79	33345	35714	GO:0004471 malate dehydrogenase (decarboxylating) (NAD+) activity;GO:0055114 oxidation-reduction process;GO:0051287 NAD binding;	IPR012301 Malic enzyme, N-terminal domain;IPR012302 Malic enzyme, NAD-binding;IPR037062 Malic enzyme, N-terminal domain superfamily	AT4G00570.1 | Symbols: NAD-ME2 | NAD-dependent malic enzyme 2 | chr4:242817-246522 REVERSE LENGTH=607	sp|P37225|MAON_SOLTU NAD-dependent malic enzyme 59 kDa isoform, mitochondrial OS=Solanum tuberosum PE=1 SV=1
CsaV3_UNG003050	scaffold40	117102	117497	-	-	-	-
CsaV3_UNG010120	scaffold40	413207	413630	-	-	-	-
CsaV3_UNG008100	scaffold40	159926	160271	-	-	-	-
CsaV3_UNG010110	scaffold40	281858	282481	GO:0004739 pyruvate dehydrogenase (acetyl-transferring) activity;GO:0006086 acetyl-CoA biosynthetic process from pyruvate;	IPR027110 Pyruvate dehydrogenase E1 component subunit beta;IPR029061 Thiamin diphosphate-binding fold	AT5G50850.1 | Symbols: MAB1 | Transketolase family protein | chr5:20689671-20692976 FORWARD LENGTH=363	sp|P52904|ODPB_PEA Pyruvate dehydrogenase E1 component subunit beta, mitochondrial OS=Pisum sativum PE=2 SV=1
CsaV3_1G024350	chr1	13949960	13951501	GO:0005515 protein binding;	IPR001810 F-box domain;IPR011043 Galactose oxidase/kelch, beta-propeller;IPR017451 F-box associated interaction domain;IPR036047 F-box-like domain superfamily;IPR037293 Galactose oxidase, beta-propeller	AT1G53550.1 | Symbols: | F-box family protein | chr1:19983411-19984637 FORWARD LENGTH=408	sp|Q9LPH0|FB57_ARATH Putative F-box protein At1g53550 OS=Arabidopsis thaliana GN=At1g53550 PE=4 SV=2
CsaV3_1G024200	chr1	13738136	13739002	-	IPR029006 ADF-H/Gelsolin-like domain superfamily;IPR029480 Transposase-associated domain	-	-
CsaV3_1G022870	chr1	13235764	13236006	-	-	-	-
CsaV3_1G024380	chr1	13970612	13971591	-	IPR019557 Aminotransferase-like, plant mobile domain	AT1G48120.1 | Symbols: | hydrolases;protein serine/threonine phosphatases | chr1:17774238-17779624 REVERSE LENGTH=1340	sp|Q9LNG5|PPP7L_ARATH Serine/threonine-protein phosphatase 7 long form homolog OS=Arabidopsis thaliana GN=MAIL3 PE=2 SV=1
CsaV3_5G017040	chr5	13600295	13601473	GO:0005524 ATP binding;GO:0015992 proton transport;GO:0046034 ATP metabolic process;GO:0032559 adenyl ribonucleotide binding;GO:0015986 ATP synthesis coupled proton transport;GO:0045261 proton-transporting ATP synthase complex, catalytic core F(1);GO:0046933 proton-transporting ATP synthase activity, rotational mechanism;	IPR000194 ATPase, F1/V1/A1 complex, alpha/beta subunit, nucleotide-binding domain;IPR000793 ATP synthase, alpha subunit, C-terminal;IPR004100 ATPase, F1/V1/A1 complex, alpha/beta subunit, N-terminal domain;IPR005294 ATP synthase, F1 complex, alpha subunit;IPR020003 ATPase, alpha/beta subunit, nucleotide-binding domain, active site;IPR023366 ATP synthase subunit alpha-like domain superfamily;IPR02…	AT2G07698.1 | Symbols: | ATPase, F1 complex, alpha subunit protein | chr2:3361474-3364028 FORWARD LENGTH=777	sp|Q01915|ATPAM_SOYBN ATP synthase subunit alpha, mitochondrial OS=Glycine max GN=ATPA PE=3 SV=1
CsaV3_5G017090	chr5	13653492	13655066	-	-	AT5G63970.2 | Symbols: | Copine (Calcium-dependent phospholipid-binding protein) family | chr5:25607006-25608916 REVERSE LENGTH=367	sp|Q8RX26|RGLG3_ARATH E3 ubiquitin-protein ligase RGLG3 OS=Arabidopsis thaliana GN=RGLG3 PE=1 SV=1
CsaV3_5G017030	chr5	13597907	13599436	-	-	-	-
CsaV3_5G017050	chr5	13601717	13602164	-	-	-	-
CsaV3_5G017000	chr5	13592768	13593157	-	-	-	-
CsaV3_5G016970	chr5	13576074	13576416	GO:0005739 mitochondrion;GO:0016021 integral component of membrane;GO:0016820 hydrolase activity, acting on acid anhydrides, catalyzing transmembrane movement of substances;	IPR003319 ATP synthase YMF19-like, N-terminal;IPR009455 ATP synthase YMF19, uncharacterised, C-terminal	ATMG00480.1 | Symbols: ORFB, ATP8 | Plant mitochondrial ATPase, F0 complex, subunit 8 protein | chrM:129909-130385 FORWARD LENGTH=158	sp|P08746|YMF19_OENBE Putative ATP synthase protein YMF19 OS=Oenothera berteroana GN=YMF19 PE=3 SV=2
CsaV3_5G017100	chr5	13655621	13655929	-	-	-	-
CsaV3_5G016980	chr5	13578002	13578541	-	-	-	-
CsaV3_5G017300	chr5	13881390	13881686	-	-	-	-
CsaV3_5G017210	chr5	13795674	13797501	GO:0005525 GTP binding;	IPR006703 AIG1-type guanine nucleotide-binding (G) domain;IPR027417 P-loop containing nucleoside triphosphate hydrolase	AT1G33950.1 | Symbols: | Avirulence induced gene (AIG1) family protein | chr1:12333046-12339182 REVERSE LENGTH=311	sp|Q9C8V2|IAN7_ARATH Immune-associated nucleotide-binding protein 7 OS=Arabidopsis thaliana GN=IAN7 PE=2 SV=1
CsaV3_5G017020	chr5	13597418	13597696	-	-	-	-
CsaV3_5G016990	chr5	13581539	13581784	-	-	-	-
CsaV3_5G017530	chr5	14070116	14070473	-	-	-	-
CsaV3_5G017290	chr5	13877689	13879871	GO:0016831 carboxy-lyase activity;GO:0019752 carboxylic acid metabolic process;GO:0030170 pyridoxal phosphate binding;GO:0003824 catalytic activity;GO:0004351 glutamate decarboxylase activity;GO:0006536 glutamate metabolic process;	IPR002129 Pyridoxal phosphate-dependent decarboxylase;IPR010107 Glutamate decarboxylase;IPR015421 Pyridoxal phosphate-dependent transferase, major region, subdomain 1;IPR015422 Pyridoxal phosphate-dependent transferase, subdomain 2;IPR015424 Pyridoxal phosphate-dependent transferase	AT2G02010.1 | Symbols: GAD4 | glutamate decarboxylase 4 | chr2:474375-476495 REVERSE LENGTH=493	sp|Q9ZPS3|DCE4_ARATH Glutamate decarboxylase 4 OS=Arabidopsis thaliana GN=GAD4 PE=1 SV=1
CsaV3_4G023170	chr4	13474780	13479855	GO:0005515 protein binding;	IPR000717 Proteasome component (PCI) domain;IPR011990 Tetratricopeptide-like helical domain superfamily;IPR036388 Winged helix-like DNA-binding domain superfamily;IPR036390 Winged helix DNA-binding domain superfamily	AT2G26990.1 | Symbols: FUS12, ATCSN2, COP12, CSN2 | proteasome family protein | chr2:11519684-11522412 REVERSE LENGTH=439	sp|Q8W207|CSN2_ARATH COP9 signalosome complex subunit 2 OS=Arabidopsis thaliana GN=CSN2 PE=1 SV=1
CsaV3_4G025420	chr4	14943777	14944597	-	-	-	-
CsaV3_4G023910	chr4	13921088	13937286	GO:0016702 oxidoreductase activity, acting on single donors with incorporation of molecular oxygen, incorporation of two atoms of oxygen;GO:0046872 metal ion binding;GO:0055114 oxidation-reduction process;GO:0005515 protein binding;GO:0016491 oxidoreductase activity;	IPR000907 Lipoxygenase;IPR001024 PLAT/LH2 domain;IPR001246 Lipoxygenase, plant;IPR013819 Lipoxygenase, C-terminal;IPR020833 Lipoxygenase, iron binding site;IPR020834 Lipoxygenase, conserved site;IPR027433 Lipoxygenase, domain 3;IPR036226 Lipoxigenase, C-terminal domain superfamily;IPR036392 PLAT/LH2 domain superfamily	AT3G45140.1 | Symbols: LOX2, ATLOX2 | lipoxygenase 2 | chr3:16525437-16529233 FORWARD LENGTH=896	sp|O24370|LOX21_SOLTU Linoleate 13S-lipoxygenase 2-1, chloroplastic OS=Solanum tuberosum GN=LOX2.1 PE=1 SV=1
CsaV3_4G026390	chr4	15671310	15671879	GO:0009772 photosynthetic electron transport in photosystem II;GO:0019684 photosynthesis, light reaction;GO:0045156 electron transporter, transferring electrons within the cyclic electron transport pathway of photosynthesis activity;	IPR000484 Photosynthetic reaction centre, L/M;IPR036854 Photosystem II protein D1 superfamily	ATCG00270.1 | Symbols: PSBD | photosystem II reaction center protein D | chrC:32711-33772 FORWARD LENGTH=353	sp|Q8S8X8|PSBD_ATRBE Photosystem II D2 protein OS=Atropa belladonna GN=psbD PE=3 SV=1
CsaV3_7G014970	chr7	7610545	7611611	-	-	AT3G26410.1 | Symbols: TRM11, AtTRM11 | methyltransferases;nucleic acid binding | chr3:9669508-9671273 REVERSE LENGTH=477	sp|Q54QA6|TRM11_DICDI tRNA (guanine(10)-N2)-methyltransferase homolog OS=Dictyostelium discoideum GN=trmt11 PE=3 SV=1
CsaV3_7G014950	chr7	7598796	7601991	-	-	AT3G26410.1 | Symbols: TRM11, AtTRM11 | methyltransferases;nucleic acid binding | chr3:9669508-9671273 REVERSE LENGTH=477	sp|Q7Z4G4|TRM11_HUMAN tRNA (guanine(10)-N2)-methyltransferase homolog OS=Homo sapiens GN=TRMT11 PE=1 SV=1
CsaV3_7G014980	chr7	7665096	7670910	GO:0008168 methyltransferase activity;	IPR000241 Putative RNA methylase domain;IPR016691 tRNA guanosine-2'-O-methyltransferase, TRM11;IPR029063 S-adenosyl-L-methionine-dependent methyltransferase	AT3G26410.1 | Symbols: TRM11, AtTRM11 | methyltransferases;nucleic acid binding | chr3:9669508-9671273 REVERSE LENGTH=477	sp|Q7TNK6|TRM11_RAT tRNA (guanine(10)-N2)-methyltransferase homolog OS=Rattus norvegicus GN=Trmt11 PE=2 SV=1
CsaV3_7G015010	chr7	7727144	7729588	-	IPR029063 S-adenosyl-L-methionine-dependent methyltransferase	AT3G26410.1 | Symbols: TRM11, AtTRM11 | methyltransferases;nucleic acid binding | chr3:9669508-9671273 REVERSE LENGTH=477	sp|Q54QA6|TRM11_DICDI tRNA (guanine(10)-N2)-methyltransferase homolog OS=Dictyostelium discoideum GN=trmt11 PE=3 SV=1
CsaV3_7G015110	chr7	7839985	7845850	-	IPR011011 Zinc finger, FYVE/PHD-type;IPR013083 Zinc finger, RING/FYVE/PHD-typeevm.model.Segkk0.10	IPR029063 S-adenosyl-L-methionine-dependent methyltransferase	AT5G55390.2 | Symbols: EDM2 | ENHANCED DOWNY MILDEW 2 | chr5:22448152-22454414 REVERSE LENGTH=1297	sp|F4K3G5|EDM2_ARATH Protein ENHANCED DOWNY MILDEW 2 OS=Arabidopsis thaliana GN=EDM2 PE=1 SV=1
CsaV3_7G014960	chr7	7602501	7603777	-	IPR000241 Putative RNA methylase domain;IPR029063 S-adenosyl-L-methionine-dependent methyltransferase	AT3G26410.1 | Symbols: TRM11, AtTRM11 | methyltransferases;nucleic acid binding | chr3:9669508-9671273 REVERSE LENGTH=477	sp|Q7TNK6|TRM11_RAT tRNA (guanine(10)-N2)-methyltransferase homolog OS=Rattus norvegicus GN=Trmt11 PE=2 SV=1
CsaV3_7G015000	chr7	7719102	7720381	-	IPR000241 Putative RNA methylase domain;IPR029063 S-adenosyl-L-methionine-dependent methyltransferase	AT3G26410.1 | Symbols: TRM11, AtTRM11 | methyltransferases;nucleic acid binding | chr3:9669508-9671273 REVERSE LENGTH=477	sp|Q7TNK6|TRM11_RAT tRNA (guanine(10)-N2)-methyltransferase homolog OS=Rattus norvegicus GN=Trmt11 PE=2 SV=1
CsaV3_7G016130	chr7	7893361	7913006	-	-	-	-
CsaV3_7G016110	chr7	7846768	7874072	-	-	AT5G55390.2 | Symbols: EDM2 | ENHANCED DOWNY MILDEW 2 | chr5:22448152-22454414 REVERSE LENGTH=1297	sp|F4K3G5|EDM2_ARATH Protein ENHANCED DOWNY MILDEW 2 OS=Arabidopsis thaliana GN=EDM2 PE=1 SV=1
CsaV3_7G016120	chr7	7874189	7879492	-	-	-	-
CsaV3_UNG007090	scaffold80	157720	158083	GO:0003747 translation release factor activity;GO:0006415 translational termination;	IPR000352 Peptide chain release factor class I/class II	AT3G62910.1 | Symbols: APG3 | Peptide chain release factor 1 | chr3:23257661-23260386 REVERSE LENGTH=422	sp|Q8RX79|APG3_ARATH Peptide chain release factor APG3, chloroplastic OS=Arabidopsis thaliana GN=APG3 PE=2 SV=1
CsaV3_UNG007100	scaffold80	159470	159967	GO:0043086 negative regulation of catalytic activity;GO:0046910 pectinesterase inhibitor activity;GO:0004857 enzyme inhibitor activity;	IPR006501 Pectinesterase inhibitor domain;IPR034086 Pectinesterase inhibitor, plant;IPR035513 Invertase/pectin methylesterase inhibitor domain superfamily	AT3G17220.1 | Symbols: ATPMEI2, PMEI2 | pectin methylesterase inhibitor 2 | chr3:5883328-5883849 REVERSE LENGTH=173	sp|P83326|PMEI_ACTDE Pectinesterase inhibitor OS=Actinidia deliciosa GN=PMEI PE=1 SV=2
CsaV3_UNG001020	scaffold80	20835	41028	-	IPR001965 Zinc finger, PHD-type;IPR013083 Zinc finger, RING/FYVE/PHD-type	AT5G55390.2 | Symbols: EDM2 | ENHANCED DOWNY MILDEW 2 | chr5:22448152-22454414 REVERSE LENGTH=1297	sp|F4K3G5|EDM2_ARATH Protein ENHANCED DOWNY MILDEW 2 OS=Arabidopsis thaliana GN=EDM2 PE=1 SV=1
CsaV3_UNG225760	scaffold112	85939	88683	-	IPR015399 Domain of unknown function DUF1977, DnaJ-like;IPR016040 NAD(P)-binding domain;IPR036291 NAD(P)-binding domain superfamily	AT2G47650.1 | Symbols: UXS4 | UDP-xylose synthase 4 | chr2:19538751-19541364 REVERSE LENGTH=443	sp|Q8S8T4|UXS4_ARATH UDP-glucuronic acid decarboxylase 4 OS=Arabidopsis thaliana GN=UXS4 PE=2 SV=1
CsaV3_UNG225750	scaffold112	56037	56838	GO:0004857 enzyme inhibitor activity;GO:0043086 negative regulation of catalytic activity;GO:0046910 pectinesterase inhibitor activity;	IPR006501 Pectinesterase inhibitor domain;IPR034086 Pectinesterase inhibitor, plant;IPR035513 Invertase/pectin methylesterase inhibitor domain superfamily	AT3G17220.1 | Symbols: ATPMEI2, PMEI2 | pectin methylesterase inhibitor 2 | chr3:5883328-5883849 REVERSE LENGTH=173	sp|P83326|PMEI_ACTDE Pectinesterase inhibitor OS=Actinidia deliciosa GN=PMEI PE=1 SV=2
CsaV3_UNG225770	scaffold112	92918	96990	GO:0005488 binding;GO:0007076 mitotic chromosome condensation;	IPR011989 Armadillo-like helical;IPR016024 Armadillo-type fold;IPR026971 Condensin subunit 1/Condensin-2 complex subunit D3;IPR032682 Condensin complex subunit 1, C-terminal	AT4G15890.1 | Symbols: | binding | chr4:9017453-9022745 FORWARD LENGTH=1314	sp|Q6ZQK0|CNDD3_MOUSE Condensin-2 complex subunit D3 OS=Mus musculus GN=Ncapd3 PE=1 SV=3
CsaV3_5G015660	chr5	13080607	13132481	GO:0006629 lipid metabolic process;	IPR000008 C2 domain;IPR002921 Fungal lipase-like domain;IPR029058 Alpha/Beta hydrolase fold;IPR035892 C2 domain superfamily	AT4G13550.1 | Symbols: | triglyceride lipases;triglyceride lipases | chr4:7871251-7876160 REVERSE LENGTH=715	sp|Q0CBM7|FAEA_ASPTN Probable feruloyl esterase A OS=Aspergillus terreus (strain NIH 2624 / FGSC A1156) GN=faeA PE=3 SV=1
CsaV3_5G013810	chr5	10562729	10564649	-	-	-	-
CsaV3_5G015830	chr5	13418935	13425621	GO:0005739 mitochondrion;GO:0016021 integral component of membrane;GO:0016820 hydrolase activity, acting on acid anhydrides, catalyzing transmembrane movement of substances;	IPR009455 ATP synthase YMF19, uncharacterised, C-terminal	ATMG00480.1 | Symbols: ORFB, ATP8 | Plant mitochondrial ATPase, F0 complex, subunit 8 protein | chrM:129909-130385 FORWARD LENGTH=158	sp|P93303|YMF19_ARATH ATP synthase protein YMF19 OS=Arabidopsis thaliana GN=YMF19 PE=1 SV=1
CsaV3_5G014580	chr5	11614029	11615651	-	IPR015410 Domain of unknown function DUF1985	AT2G07190.1 | Symbols: | Domain of unknown function (DUF1985) | chr2:2987367-2988945 FORWARD LENGTH=452	-
CsaV3_5G015870	chr5	13435834	13436896	-	-	-	-
CsaV3_5G013820	chr5	10570062	10585630	-	-	-	-
CsaV3_5G015930	chr5	13475177	13475365	-	-	AT4G04650.1 | Symbols: | RNA-directed DNA polymerase (reverse transcriptase)-related family protein | chr4:2353989-2355213 REVERSE LENGTH=332	-
CsaV3_5G015820	chr5	13415461	13417283	GO:0015002 heme-copper terminal oxidase activity;GO:0016020 membrane;GO:0019646 aerobic electron transport chain;GO:0004129 cytochrome-c oxidase activity;GO:0022904 respiratory electron transport chain;	IPR000298 Cytochrome c oxidase subunit III-like;IPR013833 Cytochrome c oxidase, subunit III, 4-helical bundle;IPR024791 Cytochrome c oxidase subunit III;IPR033945 Cytochrome c oxidase subunit III domain;IPR035973 Cytochrome c oxidase subunit III-like superfamily	ATMG00730.1 | Symbols: COX3 | cytochrome c oxidase subunit 3 | chrM:218280-219077 FORWARD LENGTH=265	sp|Q03227|COX3_VICFA Cytochrome c oxidase subunit 3 OS=Vicia faba GN=COX3 PE=3 SV=1
CsaV3_5G015880	chr5	13438670	13445285	-	IPR037232 NADH:ubiquinone oxidoreductase, 30kDa subunit superfamily	ATMG00070.1 | Symbols: NAD9 | NADH dehydrogenase subunit 9 | chrM:23663-24235 REVERSE LENGTH=190	sp|Q37787|NDUS3_BETVU NADH dehydrogenase [ubiquinone] iron-sulfur protein 3 OS=Beta vulgaris GN=NAD9 PE=2 SV=3
CsaV3_5G015810	chr5	13414991	13415266	-	-	-	-
CsaV3_5G015860	chr5	13433915	13434079	-	-	-	-
CsaV3_5G015940	chr5	13479078	13479282	-	-	-	-
CsaV3_5G014950	chr5	12101827	12102223	-	-	-	-
CsaV3_5G015950	chr5	13483186	13483905	GO:0008137 NADH dehydrogenase (ubiquinone) activity;GO:0055114 oxidation-reduction process;GO:0016651 oxidoreductase activity, acting on NAD(P)H;	IPR001268 NADH:ubiquinone oxidoreductase, 30kDa subunit;IPR020396 NADH:ubiquinone oxidoreductase, 30kDa subunit, conserved site;IPR037232 NADH:ubiquinone oxidoreductase, 30kDa subunit superfamily	ATMG00070.1 | Symbols: NAD9 | NADH dehydrogenase subunit 9 | chrM:23663-24235 REVERSE LENGTH=190	sp|Q35322|NDUS3_ORYSJ NADH dehydrogenase [ubiquinone] iron-sulfur protein 3 OS=Oryza sativa subsp. japonica GN=NAD9 PE=2 SV=2
CsaV3_5G014930	chr5	12072869	12073336	-	-	ATMG00810.1 | Symbols: ORF240B | DNA/RNA polymerases superfamily protein | chrM:227709-228431 REVERSE LENGTH=240	sp|P10978|POLX_TOBAC Retrovirus-related Pol polyprotein from transposon TNT 1-94 OS=Nicotiana tabacum PE=2 SV=1
CsaV3_5G014610	chr5	11648286	11652136	-	-	-	-
CsaV3_5G015840	chr5	13426818	13427001	-	-	-	-
CsaV3_5G015310	chr5	12564427	12580083	GO:0015074 DNA integration;GO:0003676 nucleic acid binding;	IPR001584 Integrase, catalytic core;IPR012337 Ribonuclease H-like superfamily;IPR036397 Ribonuclease H superfamily	ATMG00750.1 | Symbols: ORF119 | GAG/POL/ENV polyprotein | chrM:220830-221189 FORWARD LENGTH=119	sp|P10272|POL_BAEVM Pol polyprotein OS=Baboon endogenous virus (strain M7) GN=pol PE=3 SV=1
CsaV3_5G015900	chr5	13473694	13473877	-	-	-	-
CsaV3_5G015960	chr5	13502438	13503428	GO:0015002 heme-copper terminal oxidase activity;GO:0016020 membrane;GO:0019646 aerobic electron transport chain;GO:0004129 cytochrome-c oxidase activity;GO:0022904 respiratory electron transport chain;	IPR000298 Cytochrome c oxidase subunit III-like;IPR013833 Cytochrome c oxidase, subunit III, 4-helical bundle;IPR024791 Cytochrome c oxidase subunit III;IPR033945 Cytochrome c oxidase subunit III domain;IPR035973 Cytochrome c oxidase subunit III-like superfamily	ATMG00730.1 | Symbols: COX3 | cytochrome c oxidase subunit 3 | chrM:218280-219077 FORWARD LENGTH=265	sp|Q03227|COX3_VICFA Cytochrome c oxidase subunit 3 OS=Vicia faba GN=COX3 PE=3 SV=1
CsaV3_5G015890	chr5	13462245	13463236	GO:0015002 heme-copper terminal oxidase activity;GO:0016020 membrane;GO:0004129 cytochrome-c oxidase activity;GO:0022904 respiratory electron transport chain;GO:0019646 aerobic electron transport chain;	IPR000298 Cytochrome c oxidase subunit III-like;IPR013833 Cytochrome c oxidase, subunit III, 4-helical bundle;IPR024791 Cytochrome c oxidase subunit III;IPR033945 Cytochrome c oxidase subunit III domain;IPR035973 Cytochrome c oxidase subunit III-like superfamily	ATMG00730.1 | Symbols: COX3 | cytochrome c oxidase subunit 3 | chrM:218280-219077 FORWARD LENGTH=265	sp|Q03227|COX3_VICFA Cytochrome c oxidase subunit 3 OS=Vicia faba GN=COX3 PE=3 SV=1
CsaV3_5G014110	chr5	11020712	11042430	GO:0004615 phosphomannomutase activity;GO:0005737 cytoplasm;GO:0009298 GDP-mannose biosynthetic process;	IPR000953 Chromo/chromo shadow domain;IPR005002 Phosphomannomutase;IPR005162 Retrotransposon gag domain;IPR006379 HAD-superfamily hydrolase, subfamily IIB;IPR016197 Chromo-like domain superfamily;IPR023214 HAD superfamily;IPR023780 Chromo domain;IPR036412 HAD-like superfamily	AT2G45790.1 | Symbols: ATPMM, PMM | phosphomannomutase | chr2:18855876-18857753 FORWARD LENGTH=246	sp|O80840|PMM_ARATH Phosphomannomutase OS=Arabidopsis thaliana GN=PMM PE=1 SV=1
CsaV3_5G015800	chr5	13413942	13414724	GO:0016021 integral component of membrane;GO:0022900 electron transport chain;GO:0004129 cytochrome-c oxidase activity;GO:0005507 copper ion binding;GO:0016020 membrane;GO:0016491 oxidoreductase activity;	IPR002429 Cytochrome c oxidase subunit II-like C-terminal;IPR008972 Cupredoxin;IPR011759 Cytochrome C oxidase subunit II, transmembrane domain;IPR014222 Cytochrome c oxidase, subunit II;IPR034210 Cytochrome c oxidase subunit 2, C-terminal;IPR036257 Cytochrome C oxidase subunit II, transmembrane domain superfamily	ATMG00160.1 | Symbols: COX2 | cytochrome oxidase 2 | chrM:40502-42628 REVERSE LENGTH=260	sp|P05491|COX2_SOYBN Cytochrome c oxidase subunit 2 OS=Glycine max GN=COX2 PE=3 SV=2
CsaV3_UNG234370	scaffold120	83292	88354	GO:0005515 protein binding;	IPR000717 Proteasome component (PCI) domain;IPR011990 Tetratricopeptide-like helical domain superfamily;IPR036388 Winged helix-like DNA-binding domain superfamily;IPR036390 Winged helix DNA-binding domain superfamily	AT2G26990.1 | Symbols: FUS12, ATCSN2, COP12, CSN2 | proteasome family protein | chr2:11519684-11522412 REVERSE LENGTH=439	sp|Q8W207|CSN2_ARATH COP9 signalosome complex subunit 2 OS=Arabidopsis thaliana GN=CSN2 PE=1 SV=1
CsaV3_2G026420	chr2	18069067	18070136	-	IPR005181 Sialate O-acetylesterase domain;IPR036514 SGNH hydrolase superfamily	AT4G34215.2 | Symbols: | Domain of unknown function (DUF303) | chr4:16380203-16381192 REVERSE LENGTH=260	sp|Q8L9J9|CAES_ARATH Probable carbohydrate esterase At4g34215 OS=Arabidopsis thaliana GN=At4g34215 PE=1 SV=2
CsaV3_2G026430	chr2	18072551	18084246	-	IPR005181 Sialate O-acetylesterase domain;IPR036514 SGNH hydrolase superfamily	AT3G53010.1 | Symbols: | Domain of unknown function (DUF303) | chr3:19656603-19657928 REVERSE LENGTH=297	sp|Q8L9J9|CAES_ARATH Probable carbohydrate esterase At4g34215 OS=Arabidopsis thaliana GN=At4g34215 PE=1 SV=2
CsaV3_UNG119960	scaffold86	17334	17600	-	-	-	-
CsaV3_UNG134030	scaffold86	90851	91636	GO:0003676 nucleic acid binding;GO:0008270 zinc ion binding;	IPR000504 RNA recognition motif domain;IPR003954 RNA recognition motif domain, eukaryote;IPR034219 ZCRB1, RNA recognition motif;IPR035979 RNA-binding domain superfamily;IPR036875 Zinc finger, CCHC-type superfamily	AT3G10400.1 | Symbols: | RNA recognition motif and CCHC-type zinc finger domains containing protein | chr3:3232636-3233421 FORWARD LENGTH=261	sp|Q9CAE4|U1131_ARATH U11/U12 small nuclear ribonucleoprotein 31 kDa protein OS=Arabidopsis thaliana GN=SNRNP31 PE=2 SV=1
CsaV3_UNG208510	scaffold18_1	672759	673302	-	-	-	-
CsaV3_UNG208030	scaffold18_1	480579	481710	-	-	-	-
CsaV3_UNG192490	scaffold18_1	171938	172690	-	-	-	-
CsaV3_UNG207800	scaffold18_1	379993	380390	-	-	-	-
CsaV3_UNG208590	scaffold18_1	696293	696529	-	-	-	-
CsaV3_UNG208000	scaffold18_1	463873	468950	GO:0016021 integral component of membrane;	IPR002033 Sec-independent periplasmic protein translocase TatC	ATMG00570.1 | Symbols: ORFX | Sec-independent periplasmic protein translocase | chrM:157491-158351 FORWARD LENGTH=286	sp|P93312|YMF16_ARATH Uncharacterized tatC-like protein ymf16 OS=Arabidopsis thaliana GN=YMF16 PE=2 SV=2
CsaV3_UNG210020	scaffold18_1	1249334	1249627	-	-	-	-
CsaV3_UNG208730	scaffold18_1	768207	771547	GO:0016627 oxidoreductase activity, acting on the CH-CH group of donors;GO:0016020 membrane;	IPR000701 Succinate dehydrogenase/fumarate reductase type B, transmembrane subunit;IPR034804 Fumarate reductase/succinate dehydrogenase, transmembrane subunit	AT5G09600.2 | Symbols: SDH3-1 | succinate dehydrogenase 3-1 | chr5:2979777-2980527 FORWARD LENGTH=186	sp|P0DKI1|SDH32_ARATH Succinate dehydrogenase subunit 3-2, mitochondrial OS=Arabidopsis thaliana GN=SDH3-2 PE=1 SV=1
CsaV3_UNG207740	scaffold18_1	342601	396152	-	-	-	-
CsaV3_UNG207730	scaffold18_1	338881	339708	-	-	-	-
CsaV3_UNG210170	scaffold18_1	1292418	1293751	-	-	-	-
CsaV3_UNG201600	scaffold18_1	257499	257684	-	-	-	-
CsaV3_UNG210260	scaffold18_1	1333452	1333728	-	-	-	-
CsaV3_UNG207930	scaffold18_1	435100	435315	-	-	-	-
CsaV3_UNG209170	scaffold18_1	897974	898131	-	-	-	-
CsaV3_UNG209560	scaffold18_1	1044764	1044961	-	-	-	-
CsaV3_UNG210090	scaffold18_1	1270385	1273576	GO:0015232 heme transporter activity;GO:0015886 heme transport;GO:0016020 membrane;GO:0017004 cytochrome complex assembly;GO:0020037 heme binding;	IPR002541 Cytochrome c assembly protein;IPR003567 Cytochrome c-type biogenesis protein;IPR003569 Probable cytochrome c biosynthesis protein, plants	ATMG00830.1 | Symbols: CCB382 | cytochrome C biogenesis 382 | chrM:231894-233042 REVERSE LENGTH=382	sp|Q04647|CCBS_DAUCA Probable cytochrome c biosynthesis protein OS=Daucus carota PE=2 SV=1
CsaV3_UNG201520	scaffold18_1	206085	206380	-	-	-	-
CsaV3_UNG208350	scaffold18_1	623472	624017	GO:0003677 DNA binding;GO:0003899 DNA-directed RNA polymerase activity;GO:0006351 transcription, DNA-templated;	IPR000722 RNA polymerase, alpha subunit;IPR006592 RNA polymerase, N-terminal;IPR007066 RNA polymerase Rpb1, domain 3	ATCG00180.1 | Symbols: RPOC1 | DNA-directed RNA polymerase family protein | chrC:20251-23084 REVERSE LENGTH=680	sp|Q4VZP2|RPOC1_CUCSA DNA-directed RNA polymerase subunit beta' OS=Cucumis sativus GN=rpoC1 PE=3 SV=3
CsaV3_UNG210370	scaffold18_1	1368078	1369142	-	-	-	-
CsaV3_UNG209990	scaffold18_1	1241803	1242081	-	-	-	-
CsaV3_UNG208820	scaffold18_1	784553	785047	-	-	-	-
CsaV3_UNG210050	scaffold18_1	1256905	1258503	-	-	-	-
CsaV3_UNG210120	scaffold18_1	1280869	1281068	-	-	-	-
CsaV3_UNG208630	scaffold18_1	722669	724669	-	-	-	-
CsaV3_UNG208770	scaffold18_1	780375	780816	-	-	-	-
CsaV3_UNG209290	scaffold18_1	933845	934176	-	-	-	-
CsaV3_UNG208260	scaffold18_1	563663	564428	-	-	-	-
CsaV3_UNG209140	scaffold18_1	888053	888466	-	-	-	-
CsaV3_UNG207840	scaffold18_1	394882	395127	-	-	-	-
CsaV3_UNG210040	scaffold18_1	1254203	1256426	GO:0003735 structural constituent of ribosome;GO:0005622 intracellular;GO:0005840 ribosome;GO:0006412 translation;GO:0015935 small ribosomal subunit;	IPR005679 Ribosomal protein S12, bacterial-type;IPR006032 Ribosomal protein S12/S23;IPR012340 Nucleic acid-binding, OB-fold	ATCG00905.1 | Symbols: RPS12C, RPS12 | ribosomal protein S12C | chrC:97999-98793 REVERSE LENGTH=123	sp|A4GYN8|RR12B_POPTR 30S ribosomal protein S12-B, chloroplastic OS=Populus trichocarpa GN=rps12-B PE=3 SV=1
CsaV3_UNG209780	scaffold18_1	1115923	1116204	-	-	-	-
CsaV3_UNG210220	scaffold18_1	1312845	1313036	-	-	-	-
CsaV3_UNG208370	scaffold18_1	629548	630890	-	-	-	-
CsaV3_UNG209280	scaffold18_1	928801	930682	GO:0000287 magnesium ion binding;	IPR000685 Ribulose bisphosphate carboxylase, large subunit, C-terminal;IPR036376 Ribulose bisphosphate carboxylase, large subunit, C-terminal domain superfamily	ATCG00490.1 | Symbols: RBCL | ribulose-bisphosphate carboxylases | chrC:54958-56397 FORWARD LENGTH=479	sp|Q01873|RBL_LIQST Ribulose bisphosphate carboxylase large chain OS=Liquidambar styraciflua GN=rbcL PE=3 SV=1
CsaV3_UNG208580	scaffold18_1	691433	692542	-	-	-	-
CsaV3_UNG209760	scaffold18_1	1103333	1104401	-	-	-	-
CsaV3_UNG209630	scaffold18_1	1069047	1069262	-	-	-	-
CsaV3_UNG209810	scaffold18_1	1128263	1128531	-	-	-	-
CsaV3_UNG208200	scaffold18_1	543283	544605	-	-	AT2G07695.1 | Symbols: | Cytochrome C oxidase subunit II-like, transmembrane domain | chr2:3346951-3347826 FORWARD LENGTH=291	sp|P92559|M1280_ARATH Uncharacterized mitochondrial protein AtMg01280 OS=Arabidopsis thaliana GN=AtMg01280 PE=3 SV=1
CsaV3_UNG208100	scaffold18_1	503013	504776	-	-	-	-
CsaV3_UNG209030	scaffold18_1	846265	848664	-	-	-	-
CsaV3_UNG208670	scaffold18_1	741960	742477	GO:0008137 NADH dehydrogenase (ubiquinone) activity;GO:0055114 oxidation-reduction process;	IPR001457 NADH:ubiquinone/plastoquinone oxidoreductase, chain 6	ATMG00270.1 | Symbols: NAD6 | NADH dehydrogenase 6 | chrM:76642-77259 REVERSE LENGTH=205	sp|P60498|NU6M_BRACM NADH-ubiquinone oxidoreductase chain 6 OS=Brassica campestris GN=ND6 PE=2 SV=1
CsaV3_UNG207810	scaffold18_1	382452	385791	GO:0003677 DNA binding;GO:0003899 DNA-directed RNA polymerase activity;GO:0006351 transcription, DNA-templated;	IPR007081 RNA polymerase Rpb1, domain 5	ATCG00170.1 | Symbols: RPOC2 | DNA-directed RNA polymerase family protein | chrC:15938-20068 REVERSE LENGTH=1376	sp|Q4VZP3|RPOC2_CUCSA DNA-directed RNA polymerase subunit beta'' OS=Cucumis sativus GN=rpoC2 PE=3 SV=1
CsaV3_UNG209680	scaffold18_1	1080570	1081121	-	-	-	-
CsaV3_UNG210360	scaffold18_1	1365831	1367083	-	-	-	-
CsaV3_UNG208980	scaffold18_1	827183	829521	-	IPR001750 NADH:quinone oxidoreductase/Mrp antiporter, membrane subunit	ATCG01250.1 | Symbols: NDHB.2 | NADH-Ubiquinone/plastoquinone (complex I) protein | chrC:141854-143708 FORWARD LENGTH=389	sp|P0CC48|NU2C1_COFAR NAD(P)H-quinone oxidoreductase subunit 2 A, chloroplastic OS=Coffea arabica GN=ndhB1 PE=3 SV=1
CsaV3_UNG209730	scaffold18_1	1093296	1094881	-	-	-	-
CsaV3_UNG203650	scaffold18_1	302129	302320	-	-	-	-
CsaV3_UNG207770	scaffold18_1	353756	354332	GO:0016614 oxidoreductase activity, acting on CH-OH group of donors;GO:0050660 flavin adenine dinucleotide binding;GO:0055114 oxidation-reduction process;	IPR000172 Glucose-methanol-choline oxidoreductase, N-terminal;IPR036188 FAD/NAD(P)-binding domain superfamily	AT1G73050.1 | Symbols: | Glucose-methanol-choline (GMC) oxidoreductase family protein | chr1:27476565-27478534 REVERSE LENGTH=552	sp|Q9SSM2|MDLL_ARATH (R)-mandelonitrile lyase-like OS=Arabidopsis thaliana GN=At1g73050 PE=2 SV=1
CsaV3_UNG208540	scaffold18_1	676756	677192	-	-	-	-
CsaV3_UNG209500	scaffold18_1	1014842	1015207	-	-	-	-
CsaV3_UNG207990	scaffold18_1	460752	461030	-	-	-	-
CsaV3_UNG201570	scaffold18_1	241934	242707	-	-	-	-
CsaV3_UNG210290	scaffold18_1	1342340	1342627	-	-	-	-
CsaV3_UNG209080	scaffold18_1	871910	872265	-	-	-	-
CsaV3_UNG203620	scaffold18_1	278257	279453	-	-	-	-
CsaV3_UNG209420	scaffold18_1	979006	979335	-	-	-	-
CsaV3_UNG208220	scaffold18_1	549488	550325	-	-	-	-
CsaV3_UNG209820	scaffold18_1	1133507	1134447	-	-	-	-
CsaV3_UNG209250	scaffold18_1	915277	915480	-	-	-	-
CsaV3_UNG208710	scaffold18_1	758407	759131	-	-	-	-
CsaV3_UNG209310	scaffold18_1	939723	939902	-	-	-	-
CsaV3_UNG203660	scaffold18_1	303048	304325	-	-	-	-
CsaV3_UNG208300	scaffold18_1	585659	587472	GO:0005524 ATP binding;GO:0015986 ATP synthesis coupled proton transport;GO:0015992 proton transport;GO:0046034 ATP metabolic process;	IPR000194 ATPase, F1/V1/A1 complex, alpha/beta subunit, nucleotide-binding domain;IPR000793 ATP synthase, alpha subunit, C-terminal;IPR004100 ATPase, F1/V1/A1 complex, alpha/beta subunit, N-terminal domain;IPR020003 ATPase, alpha/beta subunit, nucleotide-binding domain, active site;IPR023366 ATP synthase subunit alpha-like domain superfamily;IPR027417 P-loop containing nucleoside triphosphate hyd…	ATCG00120.1 | Symbols: ATPA | ATP synthase subunit alpha | chrC:9938-11461 REVERSE LENGTH=507	sp|Q2QDA3|ATPA_CUCSA ATP synthase subunit alpha, chloroplastic OS=Cucumis sativus GN=atpA PE=3 SV=1
CsaV3_UNG209440	scaffold18_1	986129	986753	-	-	-	-
CsaV3_UNG209010	scaffold18_1	836908	838328	GO:0003735 structural constituent of ribosome;GO:0005622 intracellular;GO:0005840 ribosome;GO:0006412 translation;	IPR001014 Ribosomal protein L23/L25, conserved site;IPR002171 Ribosomal protein L2;IPR012340 Nucleic acid-binding, OB-fold;IPR012678 Ribosomal protein L23/L15e core domain superfamily;IPR013025 Ribosomal protein L25/L23;IPR014722 Ribosomal protein L2, domain 2;IPR022666 Ribosomal Proteins L2, RNA binding domain	ATCG01310.1 | Symbols: RPL2.2 | ribosomal protein L2 | chrC:152806-154312 FORWARD LENGTH=274	sp|Q4VZK5|RK2_CUCSA 50S ribosomal protein L2, chloroplastic OS=Cucumis sativus GN=rpl2-A PE=3 SV=1
CsaV3_UNG208920	scaffold18_1	815569	818772	-	-	-	-
CsaV3_UNG208340	scaffold18_1	620887	623369	GO:0003677 DNA binding;GO:0003899 DNA-directed RNA polymerase activity;GO:0006351 transcription, DNA-templated;GO:0032549 ribonucleoside binding;	IPR006592 RNA polymerase, N-terminal;IPR007080 RNA polymerase Rpb1, domain 1;IPR007120 DNA-directed RNA polymerase, subunit 2, hybrid-binding domain;IPR007641 RNA polymerase Rpb2, domain 7;IPR015712 DNA-directed RNA polymerase, subunit 2;IPR037033 DNA-directed RNA polymerase, subunit 2, hybrid-binding domain superfamily	ATCG00190.1 | Symbols: RPOB | RNA polymerase subunit beta | chrC:23111-26329 REVERSE LENGTH=1072	sp|Q4VZP1|RPOB_CUCSA DNA-directed RNA polymerase subunit beta OS=Cucumis sativus GN=rpoB PE=3 SV=2
CsaV3_UNG209570	scaffold18_1	1049859	1050269	-	-	-	-
CsaV3_UNG208530	scaffold18_1	675657	676735	GO:0016651 oxidoreductase activity, acting on NAD(P)H;GO:0048038 quinone binding;GO:0051287 NAD binding;GO:0055114 oxidation-reduction process;	IPR001135 NADH-quinone oxidoreductase, subunit D;IPR029014 NiFe hydrogenase-like	ATMG00510.1 | Symbols: NAD7 | NADH dehydrogenase subunit 7 | chrM:132071-138153 FORWARD LENGTH=394	sp|Q36450|NDUS2_NICSY NADH dehydrogenase [ubiquinone] iron-sulfur protein 2 OS=Nicotiana sylvestris GN=NAD7 PE=2 SV=1
CsaV3_UNG209200	scaffold18_1	907248	907547	-	-	-	-
CsaV3_UNG208660	scaffold18_1	740017	740847	GO:0003723 RNA binding;	IPR002942 RNA-binding S4 domain;IPR022801 Ribosomal protein S4/S9;IPR036986 RNA-binding S4 domain superfamily	ATMG00290.1 | Symbols: RPS4 | mitochondrial ribosomal protein S4 | chrM:82028-83116 REVERSE LENGTH=362	sp|Q31708|RT04_ARATH Ribosomal protein S4, mitochondrial OS=Arabidopsis thaliana GN=RPS4 PE=2 SV=2
CsaV3_UNG210310	scaffold18_1	1351515	1351962	-	-	-	-
CsaV3_UNG209180	scaffold18_1	902247	903598	GO:0003723 RNA binding;GO:0003735 structural constituent of ribosome;GO:0005622 intracellular;GO:0005840 ribosome;GO:0006412 translation;GO:0003676 nucleic acid binding;	IPR001892 Ribosomal protein S13;IPR010979 Ribosomal protein S13-like, H2TH;IPR018269 Ribosomal protein S13, conserved site;IPR027437 30s ribosomal protein S13, C-terminal	AT1G77750.1 | Symbols: | Ribosomal protein S13/S18 family | chr1:29230346-29231490 REVERSE LENGTH=154	sp|P05488|RT13_TOBAC Ribosomal protein S13, mitochondrial OS=Nicotiana tabacum GN=RPS13 PE=3 SV=2
CsaV3_UNG207750	scaffold18_1	346452	347490	-	-	-	-
CsaV3_UNG208480	scaffold18_1	671040	671228	-	IPR029014 NiFe hydrogenase-like	ATMG00510.1 | Symbols: NAD7 | NADH dehydrogenase subunit 7 | chrM:132071-138153 FORWARD LENGTH=394	sp|Q36450|NDUS2_NICSY NADH dehydrogenase [ubiquinone] iron-sulfur protein 2 OS=Nicotiana sylvestris GN=NAD7 PE=2 SV=1
CsaV3_UNG207890	scaffold18_1	412862	414245	-	-	-	sp|P10581|RPOP_MAIZE Probable DNA-directed RNA polymerase OS=Zea mays PE=3 SV=1
CsaV3_UNG201530	scaffold18_1	218148	220988	GO:0009522 photosystem I;GO:0009579 thylakoid;GO:0015979 photosynthesis;GO:0016021 integral component of membrane;GO:0046872 metal ion binding;	IPR001280 Photosystem I PsaA/PsaB;IPR006243 Photosystem I PsaA;IPR036408 Photosystem I PsaA/PsaB superfamily	ATCG00350.1 | Symbols: PSAA | Photosystem I, PsaA/PsaB protein | chrC:39605-41857 REVERSE LENGTH=750	sp|Q2QD89|PSAA_CUCSA Photosystem I P700 chlorophyll a apoprotein A1 OS=Cucumis sativus GN=psaA PE=3 SV=1
CsaV3_UNG209870	scaffold18_1	1175212	1176208	-	-	-	-
CsaV3_UNG210200	scaffold18_1	1302538	1302717	-	-	-	-
CsaV3_UNG201590	scaffold18_1	256993	257484	-	-	-	sp|P38450|YMF01_MARPO Uncharacterized mitochondrial protein ymf1 OS=Marchantia polymorpha GN=YMF1 PE=4 SV=1
CsaV3_UNG209380	scaffold18_1	961106	961393	-	-	-	-
CsaV3_UNG209360	scaffold18_1	958220	959502	-	-	-	-
CsaV3_UNG208120	scaffold18_1	518723	519272	-	IPR001750 NADH:quinone oxidoreductase/Mrp antiporter, membrane subunit	ATMG01320.1 | Symbols: NAD2B, NAD2.2, NAD2 | NADH dehydrogenase 2B | chrM:327890-333105 REVERSE LENGTH=499	sp|O05000|NU2M_ARATH NADH-ubiquinone oxidoreductase chain 2 OS=Arabidopsis thaliana GN=ND2 PE=2 SV=2
CsaV3_UNG209620	scaffold18_1	1068879	1069035	-	-	-	-
CsaV3_UNG209590	scaffold18_1	1055891	1056104	-	-	-	-
CsaV3_UNG207940	scaffold18_1	436093	436506	-	-	-	-
CsaV3_UNG208860	scaffold18_1	797375	799294	-	-	-	-
CsaV3_UNG194490	scaffold18_1	174516	174892	-	IPR008686 RNA-dependent RNA polymerase, mitoviral	AT2G07749.1 | Symbols: | Mitovirus RNA-dependent RNA polymerase | chr2:3247234-3247974 FORWARD LENGTH=246	sp|P92543|M1110_ARATH Uncharacterized mitochondrial protein AtMg01110 OS=Arabidopsis thaliana GN=AtMg01110 PE=4 SV=1
CsaV3_UNG208020	scaffold18_1	472533	474752	-	-	-	-
CsaV3_UNG208230	scaffold18_1	554714	554939	-	-	-	-
CsaV3_UNG210280	scaffold18_1	1337964	1338122	-	-	-	-
CsaV3_UNG210430	scaffold18_1	1391553	1391972	-	-	ATMG00520.1 | Symbols: MATR | Intron maturase, type II family protein | chrM:144294-146312 REVERSE LENGTH=672	-
CsaV3_UNG209220	scaffold18_1	908182	909902	GO:0016020 membrane;GO:0055114 oxidation-reduction process;	IPR001694 NADH:ubiquinone oxidoreductase, subunit 1/F420H2 oxidoreductase subunit H;IPR018086 NADH:ubiquinone oxidoreductase, subunit 1, conserved site	ATMG01275.1 | Symbols: NAD1A, NAD1, ND1 | NADH dehydrogenase 1A | chrM:318004-318390 REVERSE LENGTH=325	sp|P08834|NU1M_CITLA NADH-ubiquinone oxidoreductase chain 1 OS=Citrullus lanatus GN=ND1 PE=2 SV=1
CsaV3_UNG210030	scaffold18_1	1253156	1254198	-	-	-	-
CsaV3_UNG208780	scaffold18_1	782750	783023	-	-	-	-
CsaV3_UNG210100	scaffold18_1	1275370	1275774	-	-	-	-
CsaV3_UNG208760	scaffold18_1	777409	777600	-	-	-	-
CsaV3_UNG209890	scaffold18_1	1188948	1189631	-	-	-	-
CsaV3_UNG209060	scaffold18_1	861587	862391	-	-	-	-
CsaV3_UNG209650	scaffold18_1	1075877	1076394	-	-	-	-
CsaV3_UNG210210	scaffold18_1	1304890	1305634	-	-	-	-
CsaV3_UNG208360	scaffold18_1	624668	625057	GO:0003677 DNA binding;GO:0003899 DNA-directed RNA polymerase activity;GO:0006351 transcription, DNA-templated;	IPR007081 RNA polymerase Rpb1, domain 5;IPR007083 RNA polymerase Rpb1, domain 4	ATCG00170.1 | Symbols: RPOC2 | DNA-directed RNA polymerase family protein | chrC:15938-20068 REVERSE LENGTH=1376	sp|Q4VZP3|RPOC2_CUCSA DNA-directed RNA polymerase subunit beta'' OS=Cucumis sativus GN=rpoC2 PE=3 SV=1
CsaV3_UNG208570	scaffold18_1	687075	687236	-	-	-	-
CsaV3_UNG210000	scaffold18_1	1242564	1243160	GO:0000276 mitochondrial proton-transporting ATP synthase complex, coupling factor F(o);GO:0015078 hydrogen ion transmembrane transporter activity;GO:0015986 ATP synthesis coupled proton transport;	IPR008688 ATP synthase, F0 complex, subunit B/MI25	ATMG00640.1 | Symbols: ORF25 | hydrogen ion transporting ATP synthases, rotational mechanism;zinc ion binding | chrM:188084-188662 REVERSE LENGTH=192	sp|P09003|MI25_TOBAC ATP synthase protein MI25 OS=Nicotiana tabacum PE=2 SV=1
CsaV3_UNG209210	scaffold18_1	907793	907984	-	-	-	-
CsaV3_UNG208190	scaffold18_1	542095	543009	GO:0003735 structural constituent of ribosome;GO:0005622 intracellular;GO:0005840 ribosome;GO:0006412 translation;	IPR002171 Ribosomal protein L2;IPR012340 Nucleic acid-binding, OB-fold;IPR022666 Ribosomal Proteins L2, RNA binding domain	ATMG00560.1 | Symbols: RPL2 | Nucleic acid-binding, OB-fold-like protein | chrM:154744-157345 FORWARD LENGTH=349	sp|P93311|RM02_ARATH 60S ribosomal protein L2, mitochondrial OS=Arabidopsis thaliana GN=RPL2 PE=3 SV=1
CsaV3_UNG198500	scaffold18_1	184822	186000	-	-	-	-
CsaV3_UNG209020	scaffold18_1	839281	845723	-	-	-	-
CsaV3_UNG208470	scaffold18_1	670666	670875	-	-	-	-
CsaV3_UNG208150	scaffold18_1	527479	529493	-	-	-	-
CsaV3_UNG208420	scaffold18_1	654170	654790	-	-	-	-
CsaV3_UNG209320	scaffold18_1	941262	941519	-	-	-	-
CsaV3_UNG208680	scaffold18_1	742762	743602	-	-	-	-
CsaV3_UNG209900	scaffold18_1	1193021	1193401	-	-	-	-
CsaV3_UNG203710	scaffold18_1	317124	320244	GO:0015986 ATP synthesis coupled proton transport;GO:0045261 proton-transporting ATP synthase complex, catalytic core F(1);GO:0046933 proton-transporting ATP synthase activity, rotational mechanism;	IPR001469 ATP synthase, F1 complex, delta/epsilon subunit;IPR020546 ATP synthase, F1 complex, delta/epsilon subunit, N-terminal;IPR020547 ATP synthase delta/epsilon subunit, C-terminal domain;IPR036771 F0F1 ATP synthase delta/epsilon subunit, N-terminal	ATCG00470.1 | Symbols: ATPE | ATP synthase epsilon chain | chrC:52265-52663 REVERSE LENGTH=132	sp|Q4VZG9|ATPE_CUCSA ATP synthase epsilon chain, chloroplastic OS=Cucumis sativus GN=atpE PE=3 SV=1
CsaV3_UNG208930	scaffold18_1	823446	823745	-	-	-	-
CsaV3_UNG207860	scaffold18_1	402551	403183	-	-	-	-
CsaV3_UNG208500	scaffold18_1	672385	672579	-	IPR029014 NiFe hydrogenase-like	ATMG00510.1 | Symbols: NAD7 | NADH dehydrogenase subunit 7 | chrM:132071-138153 FORWARD LENGTH=394	sp|Q36450|NDUS2_NICSY NADH dehydrogenase [ubiquinone] iron-sulfur protein 2 OS=Nicotiana sylvestris GN=NAD7 PE=2 SV=1
CsaV3_UNG208720	scaffold18_1	764541	765529	-	-	-	-
CsaV3_UNG208890	scaffold18_1	803556	804373	-	-	-	-
CsaV3_UNG209430	scaffold18_1	979506	979721	-	-	-	-
CsaV3_UNG209930	scaffold18_1	1208392	1209779	-	-	-	-
CsaV3_UNG210160	scaffold18_1	1291709	1291996	-	-	-	-
CsaV3_UNG209090	scaffold18_1	874177	874646	-	-	-	-
CsaV3_UNG209550	scaffold18_1	1038087	1038344	-	-	-	-
CsaV3_UNG209850	scaffold18_1	1162946	1163304	-	-	-	-
CsaV3_UNG210400	scaffold18_1	1379234	1379422	-	-	-	-
CsaV3_UNG209740	scaffold18_1	1097135	1097453	-	-	-	-
CsaV3_UNG208620	scaffold18_1	716395	716682	-	-	-	-
CsaV3_UNG208910	scaffold18_1	813790	815260	-	-	-	-
CsaV3_UNG209610	scaffold18_1	1062650	1063666	-	-	-	-
CsaV3_UNG207900	scaffold18_1	419678	420164	-	-	-	-
CsaV3_UNG209260	scaffold18_1	919245	919451	-	-	-	-
CsaV3_UNG208850	scaffold18_1	796988	797185	-	-	-	-
CsaV3_UNG210270	scaffold18_1	1333957	1334142	-	-	-	-
CsaV3_UNG203670	scaffold18_1	308799	309191	GO:0009522 photosystem I;GO:0009579 thylakoid;GO:0015979 photosynthesis;GO:0016021 integral component of membrane;GO:0046872 metal ion binding;	IPR001280 Photosystem I PsaA/PsaB;IPR006243 Photosystem I PsaA;IPR036408 Photosystem I PsaA/PsaB superfamily	ATCG00350.1 | Symbols: PSAA | Photosystem I, PsaA/PsaB protein | chrC:39605-41857 REVERSE LENGTH=750	sp|Q2QD89|PSAA_CUCSA Photosystem I P700 chlorophyll a apoprotein A1 OS=Cucumis sativus GN=psaA PE=3 SV=1
CsaV3_UNG208790	scaffold18_1	783334	783624	-	-	-	-
CsaV3_UNG209070	scaffold18_1	863833	865136	-	-	-	-
CsaV3_UNG207980	scaffold18_1	456030	457872	-	IPR008686 RNA-dependent RNA polymerase, mitoviral	ATMG01410.1 | Symbols: ORF204 | open reading frame 204 | chrM:366086-366700 REVERSE LENGTH=204	sp|P92567|M1410_ARATH Uncharacterized mitochondrial protein AtMg01410 OS=Arabidopsis thaliana GN=AtMg01410 PE=4 SV=1
CsaV3_UNG208870	scaffold18_1	799396	799653	-	-	-	-
CsaV3_UNG209530	scaffold18_1	1032970	1033257	-	-	-	-
CsaV3_UNG209670	scaffold18_1	1080205	1080426	-	-	-	-
CsaV3_UNG196490	scaffold18_1	179933	180403	-	-	-	-
CsaV3_UNG207850	scaffold18_1	395243	395825	-	-	-	-
CsaV3_UNG209460	scaffold18_1	993910	996981	-	-	-	-
CsaV3_UNG209490	scaffold18_1	1012466	1012732	-	-	-	-
CsaV3_UNG208330	scaffold18_1	618318	620862	GO:0003677 DNA binding;GO:0003899 DNA-directed RNA polymerase activity;GO:0006351 transcription, DNA-templated;GO:0032549 ribonucleoside binding;	IPR007120 DNA-directed RNA polymerase, subunit 2, hybrid-binding domain;IPR007121 RNA polymerase, beta subunit, conserved site;IPR007642 RNA polymerase Rpb2, domain 2;IPR007644 RNA polymerase, beta subunit, protrusion;IPR007645 RNA polymerase Rpb2, domain 3;IPR014724 RNA polymerase Rpb2, OB-fold;IPR015712 DNA-directed RNA polymerase, subunit 2	ATCG00190.1 | Symbols: RPOB | RNA polymerase subunit beta | chrC:23111-26329 REVERSE LENGTH=1072	sp|Q4VZP1|RPOB_CUCSA DNA-directed RNA polymerase subunit beta OS=Cucumis sativus GN=rpoB PE=3 SV=2
CsaV3_UNG209120	scaffold18_1	881453	883474	GO:0015078 hydrogen ion transmembrane transporter activity;GO:0015986 ATP synthesis coupled proton transport;GO:0045263 proton-transporting ATP synthase complex, coupling factor F(o);GO:0015991 ATP hydrolysis coupled proton transport;GO:0033177 proton-transporting two-sector ATPase complex, proton-transporting domain;	IPR000454 ATP synthase, F0 complex, subunit C;IPR002379 V-ATPase proteolipid subunit C-like domain;IPR020537 ATP synthase, F0 complex, subunit C, DCCD-binding site;IPR035921 F1F0 ATP synthase subunit C superfamily	ATMG01080.1 | Symbols: ATP9 | mitochondrial F0-ATPase subunit 9 | chrM:278895-279152 FORWARD LENGTH=85	sp|P60116|ATP9_TOBAC ATP synthase subunit 9, mitochondrial OS=Nicotiana tabacum GN=ATP9 PE=2 SV=1
CsaV3_UNG209390	scaffold18_1	961758	961915	-	-	-	-
CsaV3_UNG209880	scaffold18_1	1180010	1180472	-	-	-	-
CsaV3_UNG210190	scaffold18_1	1299454	1301606	-	-	-	-
CsaV3_UNG209270	scaffold18_1	924169	927529	GO:0005506 iron ion binding;GO:0009055 electron carrier activity;GO:0015979 photosynthesis;GO:0020037 heme binding;GO:0031361 integral component of thylakoid membrane;GO:0009522 photosystem I;GO:0009579 thylakoid;GO:0016021 integral component of membrane;	IPR002325 Cytochrome f;IPR003359 Photosystem I Ycf4, assembly;IPR024094 Cytochrome f large domain;IPR029045 ClpP/crotonase-like domain superfamily;IPR036826 Cytochrome f large domain superfamily	ATCG00540.1 | Symbols: PETA | photosynthetic electron transfer A | chrC:61657-62619 FORWARD LENGTH=320	sp|Q2QD76|CYF_CUCSA Cytochrome f OS=Cucumis sativus GN=petA PE=3 SV=1
CsaV3_UNG208950	scaffold18_1	824496	825155	-	-	-	-
CsaV3_UNG209710	scaffold18_1	1083941	1084387	GO:0006412 translation;GO:0003735 structural constituent of ribosome;GO:0015935 small ribosomal subunit;GO:0005763 mitochondrial small ribosomal subunit;GO:0019843 rRNA binding;	IPR000235 Ribosomal protein S5/S7;IPR005717 Ribosomal protein S7, bacterial/organellar-type;IPR023798 Ribosomal protein S7 domain;IPR034643 Mitochondrial ribosomal protein S7, plants;IPR036823 Ribosomal protein S7 domain superfamily	ATMG01270.1 | Symbols: RPS7 | mitochondrial ribosomal protein S7 | chrM:314627-315073 FORWARD LENGTH=148	sp|P92557|RT07_ARATH Ribosomal protein S7, mitochondrial OS=Arabidopsis thaliana GN=RPS7 PE=2 SV=1
CsaV3_UNG209350	scaffold18_1	947521	947781	-	-	-	-
CsaV3_UNG209720	scaffold18_1	1087980	1089550	-	-	-	-
CsaV3_UNG208750	scaffold18_1	774517	774999	-	-	-	-
CsaV3_UNG208390	scaffold18_1	641403	642772	-	-	-	-
CsaV3_UNG208050	scaffold18_1	485983	486413	-	-	-	-
CsaV3_UNG208690	scaffold18_1	749284	749790	-	-	-	-
CsaV3_UNG208240	scaffold18_1	555107	555334	-	-	-	-
CsaV3_UNG209970	scaffold18_1	1230038	1230441	-	-	-	-
CsaV3_UNG208560	scaffold18_1	685985	686341	GO:0008137 NADH dehydrogenase (ubiquinone) activity;GO:0055114 oxidation-reduction process;	IPR000440 NADH:ubiquinone/plastoquinone oxidoreductase, chain 3	ATMG00990.1 | Symbols: NAD3 | NADH dehydrogenase 3 | chrM:260647-261006 REVERSE LENGTH=119	sp|P27062|NU3M_PANGI NADH-ubiquinone oxidoreductase chain 3 OS=Panax ginseng GN=ND3 PE=3 SV=1
CsaV3_UNG209770	scaffold18_1	1109442	1109624	-	-	-	-
CsaV3_UNG208320	scaffold18_1	605496	605726	-	-	-	-
CsaV3_UNG201550	scaffold18_1	228039	228299	-	-	-	-
CsaV3_UNG208210	scaffold18_1	547218	548092	-	-	-	-
CsaV3_UNG208140	scaffold18_1	523822	526673	-	-	-	sp|P15688|NU2M_BETVU NADH-ubiquinone oxidoreductase chain 2 OS=Beta vulgaris GN=ND2 PE=3 SV=2
CsaV3_UNG210140	scaffold18_1	1287450	1287815	GO:0016655 oxidoreductase activity, acting on NAD(P)H, quinone or similar compound as acceptor;GO:0055114 oxidation-reduction process;GO:0008137 NADH dehydrogenase (ubiquinone) activity;GO:0042773 ATP synthesis coupled electron transport;	IPR001750 NADH:quinone oxidoreductase/Mrp antiporter, membrane subunit;IPR003918 NADH:ubiquinone oxidoreductase;IPR022997 NADH-quinone oxidoreductase chain 4	ATCG01050.1 | Symbols: NDHD | NADH-Ubiquinone/plastoquinone (complex I) protein | chrC:115665-117185 REVERSE LENGTH=506	sp|Q4VZL8|NU4C_CUCSA NAD(P)H-quinone oxidoreductase chain 4, chloroplastic OS=Cucumis sativus GN=ndhD PE=2 SV=2
CsaV3_UNG209100	scaffold18_1	876947	878203	-	-	-	-
CsaV3_UNG203640	scaffold18_1	294992	295359	-	-	-	-
CsaV3_UNG208010	scaffold18_1	469896	470087	-	-	-	-
CsaV3_UNG208070	scaffold18_1	488969	489479	-	-	-	-
CsaV3_UNG210070	scaffold18_1	1265280	1265870	-	-	-	-
CsaV3_UNG208880	scaffold18_1	802104	802754	-	-	-	-
CsaV3_UNG207950	scaffold18_1	442833	443197	-	-	-	-
CsaV3_UNG209230	scaffold18_1	910435	910734	-	-	-	-
CsaV3_UNG210420	scaffold18_1	1390196	1391449	GO:0006397 mRNA processing;	IPR024937 Domain X	ATMG00520.1 | Symbols: MATR | Intron maturase, type II family protein | chrM:144294-146312 REVERSE LENGTH=672	-
CsaV3_UNG209400	scaffold18_1	968961	972077	-	-	-	-
CsaV3_UNG205710	scaffold18_1	321683	323700	-	-	-	-
CsaV3_UNG208830	scaffold18_1	786473	790516	-	-	-	-
CsaV3_UNG210060	scaffold18_1	1263439	1263645	-	-	-	-
CsaV3_UNG207760	scaffold18_1	350714	351293	-	-	-	-
CsaV3_UNG209330	scaffold18_1	941835	942403	-	-	-	-
CsaV3_UNG209300	scaffold18_1	935651	935860	-	-	-	-
CsaV3_UNG209940	scaffold18_1	1213682	1214203	-	-	-	-
CsaV3_UNG208180	scaffold18_1	540812	541974	GO:0003735 structural constituent of ribosome;GO:0005622 intracellular;GO:0005840 ribosome;GO:0006412 translation;	IPR002171 Ribosomal protein L2;IPR014722 Ribosomal protein L2, domain 2	AT2G07715.1 | Symbols: | Nucleic acid-binding, OB-fold-like protein | chr2:3411180-3412694 FORWARD LENGTH=389	sp|P92812|RM02_ORYSJ 60S ribosomal protein L2, mitochondrial OS=Oryza sativa subsp. japonica GN=RPL2 PE=2 SV=2
CsaV3_UNG208250	scaffold18_1	557411	557599	-	-	-	-
CsaV3_UNG208450	scaffold18_1	666448	667109	-	-	-	-
CsaV3_UNG209920	scaffold18_1	1206026	1208073	-	-	-	-
CsaV3_UNG207870	scaffold18_1	409540	409725	-	-	-	-
CsaV3_UNG203680	scaffold18_1	309297	310629	GO:0009522 photosystem I;GO:0009579 thylakoid;GO:0015979 photosynthesis;GO:0016021 integral component of membrane;GO:0046872 metal ion binding;	IPR001280 Photosystem I PsaA/PsaB;IPR006243 Photosystem I PsaA;IPR036408 Photosystem I PsaA/PsaB superfamily	ATCG00350.1 | Symbols: PSAA | Photosystem I, PsaA/PsaB protein | chrC:39605-41857 REVERSE LENGTH=750	sp|Q2QD89|PSAA_CUCSA Photosystem I P700 chlorophyll a apoprotein A1 OS=Cucumis sativus GN=psaA PE=3 SV=1
CsaV3_UNG208160	scaffold18_1	533067	533318	-	-	-	-
CsaV3_UNG209160	scaffold18_1	893043	893399	-	-	-	-
CsaV3_UNG208270	scaffold18_1	575605	575925	-	-	-	-
CsaV3_UNG209750	scaffold18_1	1101698	1103271	-	-	-	-
CsaV3_UNG208610	scaffold18_1	713666	716184	-	-	-	-
CsaV3_UNG208110	scaffold18_1	508170	508428	-	-	-	-
CsaV3_UNG209840	scaffold18_1	1146671	1147184	-	-	-	-
CsaV3_UNG210340	scaffold18_1	1359729	1360948	-	-	-	-
CsaV3_UNG210110	scaffold18_1	1275975	1276256	-	-	-	-
CsaV3_UNG208490	scaffold18_1	671435	671778	-	-	-	-
CsaV3_UNG208460	scaffold18_1	667126	669781	-	-	-	-
CsaV3_UNG207790	scaffold18_1	377697	378081	-	-	-	-
CsaV3_UNG209520	scaffold18_1	1022227	1022565	-	-	-	-
CsaV3_UNG209130	scaffold18_1	886249	886603	-	-	-	-
CsaV3_UNG210450	scaffold18_1	1402317	1402660	-	-	-	-
CsaV3_UNG208800	scaffold18_1	783634	783849	-	-	-	-
CsaV3_UNG208600	scaffold18_1	710888	713509	GO:0003735 structural constituent of ribosome;GO:0006412 translation;GO:0019843 rRNA binding;GO:0005840 ribosome;GO:0005622 intracellular;	IPR000114 Ribosomal protein L16;IPR001351 Ribosomal protein S3, C-terminal;IPR016180 Ribosomal protein L10e/L16;IPR018280 Ribosomal protein S3, conserved site;IPR020798 Ribosomal protein L16, conserved site;IPR036419 Ribosomal protein S3, C-terminal domain superfamily;IPR036920 Ribosomal protein L10e/L16 superfamily	ATMG00090.1 | Symbols: | structural constituent of ribosome;protein binding | chrM:25482-28733 REVERSE LENGTH=556	sp|P27928|RT03_MAIZE Ribosomal protein S3, mitochondrial OS=Zea mays GN=RPS3 PE=3 SV=1
CsaV3_UNG210300	scaffold18_1	1346343	1346830	-	-	-	-
CsaV3_UNG210180	scaffold18_1	1296354	1296790	-	-	-	-
CsaV3_UNG203600	scaffold18_1	260279	263077	-	-	-	-
CsaV3_UNG208700	scaffold18_1	750332	750775	-	-	-	-
CsaV3_UNG209150	scaffold18_1	892595	892777	-	-	-	-
CsaV3_UNG209660	scaffold18_1	1078855	1080043	-	-	-	-
CsaV3_UNG207920	scaffold18_1	432737	433150	-	-	-	-
CsaV3_UNG207780	scaffold18_1	362959	363466	-	-	-	-
CsaV3_UNG203700	scaffold18_1	315454	316944	GO:0015986 ATP synthesis coupled proton transport;GO:0045261 proton-transporting ATP synthase complex, catalytic core F(1);GO:0046933 proton-transporting ATP synthase activity, rotational mechanism;GO:0005524 ATP binding;GO:0015992 proton transport;GO:0046034 ATP metabolic process;	IPR000194 ATPase, F1/V1/A1 complex, alpha/beta subunit, nucleotide-binding domain;IPR003593 AAA+ ATPase domain;IPR004100 ATPase, F1/V1/A1 complex, alpha/beta subunit, N-terminal domain;IPR005722 ATP synthase, F1 complex, beta subunit;IPR020003 ATPase, alpha/beta subunit, nucleotide-binding domain, active site;IPR024034 ATPase, F1/V1 complex, beta/alpha subunit, C-terminal;IPR027417 P-loop contain…	ATCG00480.1 | Symbols: ATPB, PB | ATP synthase subunit beta | chrC:52660-54156 REVERSE LENGTH=498	sp|Q4VZI5|ATPB_CUCSA ATP synthase subunit beta, chloroplastic OS=Cucumis sativus GN=atpB PE=3 SV=2
CsaV3_UNG208650	scaffold18_1	739367	739810	-	-	-	-
CsaV3_UNG198520	scaffold18_1	196146	197219	-	-	-	-
CsaV3_UNG209470	scaffold18_1	1000907	1001089	-	-	-	-
CsaV3_UNG210150	scaffold18_1	1288429	1290605	GO:0009055 electron carrier activity;GO:0009522 photosystem I;GO:0009773 photosynthetic electron transport in photosystem I;GO:0015979 photosynthesis;GO:0042651 thylakoid membrane;GO:0051539 4 iron, 4 sulfur cluster binding;GO:0008137 NADH dehydrogenase (ubiquinone) activity;GO:0055114 oxidation-reduction process;	IPR001457 NADH:ubiquinone/plastoquinone oxidoreductase, chain 6;IPR017491 Photosystem I protein PsaC;IPR017896 4Fe-4S ferredoxin-type, iron-sulphur binding domain;IPR017900 4Fe-4S ferredoxin, iron-sulphur binding, conserved site	ATCG01060.1 | Symbols: PSAC | iron-sulfur cluster binding;electron carriers;4 iron, 4 sulfur cluster binding | chrC:117318-117563 REVERSE LENGTH=81	sp|A4GGE7|PSAC_PHAVU Photosystem I iron-sulfur center OS=Phaseolus vulgaris GN=psaC PE=3 SV=1
CsaV3_UNG209040	scaffold18_1	856042	856407	-	-	-	-
CsaV3_UNG209910	scaffold18_1	1200005	1202320	GO:0009055 electron carrier activity;GO:0016020 membrane;GO:0016491 oxidoreductase activity;GO:0022904 respiratory electron transport chain;GO:0006122 mitochondrial electron transport, ubiquinol to cytochrome c;GO:0008121 ubiquinol-cytochrome-c reductase activity;GO:0045275 respiratory chain complex III;	IPR005797 Cytochrome b/b6, N-terminal;IPR005798 Cytochrome b/b6, C-terminal;IPR016174 Di-haem cytochrome, transmembrane;IPR027387 Cytochrome b/b6-like domain superfamily;IPR030689 Cytochrome b;IPR036150 Cytochrome b/b6, C-terminal domain superfamily	ATMG00220.1 | Symbols: COB | apocytochrome b | chrM:60235-61416 FORWARD LENGTH=393	sp|P05718|CYB_VICFA Cytochrome b OS=Vicia faba GN=MT-CYB PE=3 SV=2
CsaV3_UNG210010	scaffold18_1	1244906	1245115	-	-	-	-
CsaV3_UNG208380	scaffold18_1	635492	637248	-	-	-	-
CsaV3_UNG208940	scaffold18_1	823821	824465	-	-	-	-
CsaV3_UNG208640	scaffold18_1	730763	730963	-	-	-	-
CsaV3_UNG207720	scaffold18_1	332214	332459	-	-	-	-
CsaV3_UNG207970	scaffold18_1	454989	455829	GO:0009521 photosystem;GO:0009767 photosynthetic electron transport chain;GO:0016020 membrane;GO:0016168 chlorophyll binding;GO:0019684 photosynthesis, light reaction;	IPR000932 Photosystem antenna protein-like;IPR036001 Photosystem antenna protein-like superfamily	ATCG00680.1 | Symbols: PSBB | photosystem II reaction center protein B | chrC:72371-73897 FORWARD LENGTH=508	sp|Q70XY1|PSBB_AMBTC Photosystem II CP47 reaction center protein OS=Amborella trichopoda GN=psbB PE=3 SV=1
CsaV3_UNG198510	scaffold18_1	193254	193490	-	-	-	-
CsaV3_UNG208170	scaffold18_1	533411	533663	-	-	-	-
CsaV3_UNG209790	scaffold18_1	1123871	1124101	-	-	-	-
CsaV3_UNG209110	scaffold18_1	879500	880455	GO:0015078 hydrogen ion transmembrane transporter activity;GO:0015986 ATP synthesis coupled proton transport;GO:0045263 proton-transporting ATP synthase complex, coupling factor F(o);	IPR000568 ATP synthase, F0 complex, subunit A;IPR023011 ATP synthase, F0 complex, subunit A, active site;IPR035908 ATP synthase, F0 complex, subunit A superfamily	ATMG00410.1 | Symbols: ATP6-1, ATP6 | ATPase subunit 6-1 | chrM:111750-112907 FORWARD LENGTH=385	sp|P05499|ATP6_TOBAC ATP synthase subunit a OS=Nicotiana tabacum GN=ATP6 PE=3 SV=1
CsaV3_UNG196500	scaffold18_1	180506	180754	-	-	-	-
CsaV3_UNG210380	scaffold18_1	1370365	1371945	-	IPR003319 ATP synthase YMF19-like, N-terminal	ATMG00480.1 | Symbols: ORFB, ATP8 | Plant mitochondrial ATPase, F0 complex, subunit 8 protein | chrM:129909-130385 FORWARD LENGTH=158	sp|P08746|YMF19_OENBE Putative ATP synthase protein YMF19 OS=Oenothera berteroana GN=YMF19 PE=3 SV=2
CsaV3_UNG210130	scaffold18_1	1285809	1287262	-	-	-	-
CsaV3_UNG209860	scaffold18_1	1173211	1174099	-	-	-	-
CsaV3_UNG208550	scaffold18_1	681142	684673	GO:0016651 oxidoreductase activity, acting on NAD(P)H;GO:0048038 quinone binding;GO:0051287 NAD binding;GO:0055114 oxidation-reduction process;	IPR001135 NADH-quinone oxidoreductase, subunit D;IPR029014 NiFe hydrogenase-like	ATMG01280.1 | Symbols: ORF291 | Cytochrome C oxidase subunit II-like, transmembrane domain | chrM:318588-319463 REVERSE LENGTH=291	sp|P92559|M1280_ARATH Uncharacterized mitochondrial protein AtMg01280 OS=Arabidopsis thaliana GN=AtMg01280 PE=3 SV=1
CsaV3_UNG207710	scaffold18_1	331320	331625	-	-	-	-
CsaV3_UNG209830	scaffold18_1	1140366	1140584	-	-	-	-
CsaV3_UNG209000	scaffold18_1	830619	836252	GO:0005524 ATP binding;GO:0009507 chloroplast;	IPR003959 ATPase, AAA-type, core;IPR008543 Uncharacterised protein family Ycf2;IPR027417 P-loop containing nucleoside triphosphate hydrolase	ATCG01280.1 | Symbols: YCF2.2 | Chloroplast Ycf2;ATPase, AAA type, core | chrC:145291-152175 REVERSE LENGTH=2294	sp|Q2QD30|YCF2_CUCSA Protein Ycf2 OS=Cucumis sativus GN=ycf2-A PE=3 SV=1
CsaV3_UNG207960	scaffold18_1	450112	453383	GO:0015979 photosynthesis;GO:0009523 photosystem II;GO:0009539 photosystem II reaction center;GO:0009767 photosynthetic electron transport chain;GO:0016021 integral component of membrane;GO:0019684 photosynthesis, light reaction;GO:0020037 heme binding;GO:0046872 metal ion binding;	IPR006216 Photosystem II cytochrome b559, conserved site;IPR006217 Photosystem II cytochrome b559, alpha subunit;IPR013081 Photosystem II cytochrome b559, N-terminal;IPR013082 Photosystem II cytochrome b559, alpha subunit, lumenal region;IPR037025 Photosystem II cytochrome b559, alpha subunit superfamily	ATCG00580.1 | Symbols: PSBE | photosystem II reaction center protein E | chrC:64071-64322 REVERSE LENGTH=83	sp|P69383|PSBE_SPIOL Cytochrome b559 subunit alpha OS=Spinacia oleracea GN=psbE PE=1 SV=2
CsaV3_UNG208090	scaffold18_1	498437	498907	-	-	-	-
CsaV3_UNG208290	scaffold18_1	582947	583141	-	-	ATMG00030.1 | Symbols: ORF107A | hypothetical protein | chrM:11918-12241 FORWARD LENGTH=107	sp|P93276|M030_ARATH Uncharacterized mitochondrial protein AtMg00030 OS=Arabidopsis thaliana GN=AtMg00030 PE=4 SV=1
CsaV3_UNG209980	scaffold18_1	1235652	1240983	GO:0008137 NADH dehydrogenase (ubiquinone) activity;GO:0042773 ATP synthesis coupled electron transport;GO:0055114 oxidation-reduction process;	IPR010934 NADH dehydrogenase subunit 5, C-terminal	ATMG00665.1 | Symbols: NAD5B, NAD5.2, NAD5 | NADH dehydrogenase 5B | chrM:190740-190761 REVERSE LENGTH=669	sp|P29388|NU5M_ARATH NADH-ubiquinone oxidoreductase chain 5 OS=Arabidopsis thaliana GN=ND5 PE=2 SV=3
CsaV3_UNG208900	scaffold18_1	811043	811237	-	-	ATMG00030.1 | Symbols: ORF107A | hypothetical protein | chrM:11918-12241 FORWARD LENGTH=107	sp|P93276|M030_ARATH Uncharacterized mitochondrial protein AtMg00030 OS=Arabidopsis thaliana GN=AtMg00030 PE=4 SV=1
CsaV3_UNG209480	scaffold18_1	1006312	1009354	-	-	-	-
CsaV3_UNG203630	scaffold18_1	283698	284187	-	-	-	-
CsaV3_UNG208430	scaffold18_1	656926	657135	-	-	-	-
CsaV3_UNG208130	scaffold18_1	520650	523797	-	IPR001750 NADH:quinone oxidoreductase/Mrp antiporter, membrane subunit	AT2G07689.1 | Symbols: | NADH-Ubiquinone/plastoquinone (complex I) protein | chr2:3336109-3336753 FORWARD LENGTH=214	sp|O05000|NU2M_ARATH NADH-ubiquinone oxidoreductase chain 2 OS=Arabidopsis thaliana GN=ND2 PE=2 SV=2
CsaV3_UNG208840	scaffold18_1	791845	792734	-	-	-	-
CsaV3_UNG209410	scaffold18_1	978373	978980	-	IPR008686 RNA-dependent RNA polymerase, mitoviral	ATMG01410.1 | Symbols: ORF204 | open reading frame 204 | chrM:366086-366700 REVERSE LENGTH=204	sp|P92567|M1410_ARATH Uncharacterized mitochondrial protein AtMg01410 OS=Arabidopsis thaliana GN=AtMg01410 PE=4 SV=1
CsaV3_UNG210330	scaffold18_1	1355601	1356870	GO:0016651 oxidoreductase activity, acting on NAD(P)H;GO:0055114 oxidation-reduction process;GO:0008137 NADH dehydrogenase (ubiquinone) activity;	IPR001268 NADH:ubiquinone oxidoreductase, 30kDa subunit;IPR010218 NADH dehydrogenase, subunit C;IPR020396 NADH:ubiquinone oxidoreductase, 30kDa subunit, conserved site;IPR037232 NADH:ubiquinone oxidoreductase, 30kDa subunit superfamily	ATMG00070.1 | Symbols: NAD9 | NADH dehydrogenase subunit 9 | chrM:23663-24235 REVERSE LENGTH=190	sp|Q95748|NDUS3_ARATH NADH dehydrogenase [ubiquinone] iron-sulfur protein 3 OS=Arabidopsis thaliana GN=NAD9 PE=1 SV=2
CsaV3_UNG207880	scaffold18_1	411304	412848	-	-	-	-
CsaV3_UNG209370	scaffold18_1	960357	961070	-	-	-	-
CsaV3_UNG210350	scaffold18_1	1362040	1364697	-	-	-	-
CsaV3_UNG209240	scaffold18_1	914673	915175	-	-	-	-
CsaV3_UNG208040	scaffold18_1	483319	483582	-	-	-	-
CsaV3_UNG209340	scaffold18_1	942887	943234	-	-	-	-
CsaV3_UNG210080	scaffold18_1	1267785	1268465	-	-	-	-
CsaV3_UNG208400	scaffold18_1	649646	650518	-	-	-	-
CsaV3_UNG209950	scaffold18_1	1215178	1216818	-	-	-	-
CsaV3_UNG207820	scaffold18_1	385994	386779	GO:0003735 structural constituent of ribosome;GO:0005840 ribosome;GO:0006412 translation;GO:0015935 small ribosomal subunit;GO:0005622 intracellular;	IPR001865 Ribosomal protein S2;IPR005706 Ribosomal protein S2, bacteria/mitochondria/plastid;IPR018130 Ribosomal protein S2, conserved site;IPR023591 Ribosomal protein S2, flavodoxin-like domain superfamily	ATCG00160.1 | Symbols: RPS2 | ribosomal protein S2 | chrC:15013-15723 REVERSE LENGTH=236	sp|Q4VZP4|RR2_CUCSA 30S ribosomal protein S2, chloroplastic OS=Cucumis sativus GN=rps2 PE=3 SV=1
CsaV3_UNG209510	scaffold18_1	1016633	1017374	-	-	-	-
CsaV3_UNG209190	scaffold18_1	904356	904881	-	-	-	-
CsaV3_UNG203690	scaffold18_1	314151	314767	GO:0015977 carbon fixation;GO:0016984 ribulose-bisphosphate carboxylase activity;	IPR017443 Ribulose bisphosphate carboxylase, large subunit, ferrodoxin-like N-terminal;IPR036422 RuBisCO large subunit, N-terminal domain superfamily	ATCG00490.1 | Symbols: RBCL | ribulose-bisphosphate carboxylases | chrC:54958-56397 FORWARD LENGTH=479	sp|P27064|RBL_CUCSA Ribulose bisphosphate carboxylase large chain OS=Cucumis sativus GN=rbcL PE=1 SV=5
CsaV3_UNG208080	scaffold18_1	493782	494580	-	-	-	-
CsaV3_UNG201560	scaffold18_1	232854	233339	-	-	-	-
CsaV3_UNG209640	scaffold18_1	1073118	1073597	-	-	-	-
CsaV3_UNG210230	scaffold18_1	1318265	1319496	-	-	-	-
CsaV3_UNG208520	scaffold18_1	674073	675448	GO:0016651 oxidoreductase activity, acting on NAD(P)H;GO:0048038 quinone binding;GO:0051287 NAD binding;GO:0055114 oxidation-reduction process;	IPR001135 NADH-quinone oxidoreductase, subunit D;IPR029014 NiFe hydrogenase-like	ATMG00510.1 | Symbols: NAD7 | NADH dehydrogenase subunit 7 | chrM:132071-138153 FORWARD LENGTH=394	sp|Q36450|NDUS2_NICSY NADH dehydrogenase [ubiquinone] iron-sulfur protein 2 OS=Nicotiana sylvestris GN=NAD7 PE=2 SV=1
CsaV3_UNG208440	scaffold18_1	660755	662617	-	-	-	-
CsaV3_4G021840	chr4	12907459	12907911	-	-	-	-
CsaV3_4G021990	chr4	13068103	13075825	GO:0006508 proteolysis;GO:0008236 serine-type peptidase activity;	IPR008758 Peptidase S28;IPR029058 Alpha/Beta hydrolase fold	AT5G22860.1 | Symbols: | Serine carboxypeptidase S28 family protein | chr5:7639511-7642945 REVERSE LENGTH=502	sp|Q5RBU7|PCP_PONAB Lysosomal Pro-X carboxypeptidase OS=Pongo abelii GN=PRCP PE=2 SV=1
CsaV3_4G022020	chr4	13105092	13111317	-	-	AT5G22830.1 | Symbols: ATMGT10, GMN10, MGT10, MRS2-11 | magnesium (Mg) transporter 10 | chr5:7627676-7630633 FORWARD LENGTH=459	sp|Q058N4|MRS2B_ARATH Magnesium transporter MRS2-11, chloroplastic OS=Arabidopsis thaliana GN=MRS2-11 PE=1 SV=1
CsaV3_4G022010	chr4	13093657	13101735	GO:0005515 protein binding;GO:0003676 nucleic acid binding;	IPR003100 PAZ domain;IPR003165 Piwi domain;IPR012337 Ribonuclease H-like superfamily;IPR014811 Argonaute, linker 1 domain;IPR032472 Argonaute linker 2 domain;IPR032473 Protein argonaute, Mid domain;IPR032474 Protein argonaute, N-terminal;IPR036085 PAZ domain superfamily;IPR036397 Ribonuclease H superfamily	AT2G27880.1 | Symbols: AGO5 | Argonaute family protein | chr2:11871488-11876712 FORWARD LENGTH=997	sp|Q9SJK3|AGO5_ARATH Protein argonaute 5 OS=Arabidopsis thaliana GN=AGO5 PE=1 SV=2
CsaV3_4G022040	chr4	13129774	13130007	-	-	-	-
CsaV3_4G021860	chr4	12927551	12938342	-	IPR005162 Retrotransposon gag domain	-	-
CsaV3_4G021980	chr4	13053465	13058387	GO:0005515 protein binding;GO:0006396 RNA processing;	IPR003107 HAT (Half-A-TPR) repeat;IPR011990 Tetratricopeptide-like helical domain superfamily	AT5G41770.1 | Symbols: | crooked neck protein, putative / cell cycle protein, putative | chr5:16718021-16720936 FORWARD LENGTH=705	sp|Q9BZJ0|CRNL1_HUMAN Crooked neck-like protein 1 OS=Homo sapiens GN=CRNKL1 PE=1 SV=4
CsaV3_UNG034160	scaffold81	164622	164853	-	-	-	-
CsaV3_UNG020130	scaffold81	27593	29262	-	IPR022702 DNA (cytosine-5)-methyltransferase 1, replication foci domain	AT5G55390.2 | Symbols: EDM2 | ENHANCED DOWNY MILDEW 2 | chr5:22448152-22454414 REVERSE LENGTH=1297	sp|F4K3G5|EDM2_ARATH Protein ENHANCED DOWNY MILDEW 2 OS=Arabidopsis thaliana GN=EDM2 PE=1 SV=1
CsaV3_4G020800	chr4	12527736	12528016	-	-	-	-
CsaV3_4G020810	chr4	12698757	12698929	-	-	-	-
CsaV3_4G020790	chr4	12495665	12498715	GO:0006508 proteolysis;GO:0008234 cysteine-type peptidase activity;	IPR003653 Ulp1 protease family, C-terminal catalytic domain	-	-
CsaV3_6G031290	chr6	17558162	17558317	-	-	-	-
CsaV3_6G031300	chr6	17564988	17569642	GO:0030247 polysaccharide binding;GO:0005524 ATP binding;GO:0005509 calcium ion binding;GO:0004672 protein kinase activity;GO:0006468 protein phosphorylation;	IPR000152 EGF-type aspartate/asparagine hydroxylation site;IPR000719 Protein kinase domain;IPR000742 EGF-like domain;IPR001245 Serine-threonine/tyrosine-protein kinase, catalytic domain;IPR001881 EGF-like calcium-binding domain;IPR008271 Serine/threonine-protein kinase, active site;IPR011009 Protein kinase-like domain superfamily;IPR017441 Protein kinase, ATP binding site;IPR018097 EGF-like calci…	AT1G21230.1 | Symbols: WAK5 | wall associated kinase 5 | chr1:7429980-7432346 FORWARD LENGTH=733	sp|Q9LMN7|WAK5_ARATH Wall-associated receptor kinase 5 OS=Arabidopsis thaliana GN=WAK5 PE=2 SV=1
CsaV3_6G031280	chr6	17548277	17552729	GO:0004672 protein kinase activity;GO:0005524 ATP binding;GO:0006468 protein phosphorylation;GO:0005509 calcium ion binding;GO:0030247 polysaccharide binding;	IPR000152 EGF-type aspartate/asparagine hydroxylation site;IPR000719 Protein kinase domain;IPR000742 EGF-like domain;IPR001245 Serine-threonine/tyrosine-protein kinase, catalytic domain;IPR001881 EGF-like calcium-binding domain;IPR008271 Serine/threonine-protein kinase, active site;IPR011009 Protein kinase-like domain superfamily;IPR017441 Protein kinase, ATP binding site;IPR018097 EGF-like calci…	AT1G21270.1 | Symbols: WAK2 | wall-associated kinase 2 | chr1:7444997-7447345 FORWARD LENGTH=732	sp|Q9LMP1|WAK2_ARATH Wall-associated receptor kinase 2 OS=Arabidopsis thaliana GN=WAK2 PE=1 SV=1
CsaV3_6G032290	chr6	18294344	18294927	GO:0008137 NADH dehydrogenase (ubiquinone) activity;GO:0042773 ATP synthesis coupled electron transport;GO:0055114 oxidation-reduction process;GO:0016655 oxidoreductase activity, acting on NAD(P)H, quinone or similar compound as acceptor;	IPR003918 NADH:ubiquinone oxidoreductase;IPR017896 4Fe-4S ferredoxin-type, iron-sulphur binding domain;IPR022997 NADH-quinone oxidoreductase chain 4	ATCG01050.1 | Symbols: NDHD | NADH-Ubiquinone/plastoquinone (complex I) protein | chrC:115665-117185 REVERSE LENGTH=506	sp|Q4VZL8|NU4C_CUCSA NAD(P)H-quinone oxidoreductase chain 4, chloroplastic OS=Cucumis sativus GN=ndhD PE=2 SV=2
CsaV3_6G031920	chr6	18024337	18054908	GO:0003774 motor activity;GO:0005524 ATP binding;GO:0016459 myosin complex;GO:0005515 protein binding;	IPR000048 IQ motif, EF-hand binding site;IPR001609 Myosin head, motor domain;IPR002710 Dilute domain;IPR027417 P-loop containing nucleoside triphosphate hydrolase;IPR036018 Plant myosin, class XI, motor domain	AT4G33200.1 | Symbols: XI-I, ATXI-I, XI-15 | myosin, putative | chr4:16002768-16014792 REVERSE LENGTH=1522	sp|Q0WPU1|MYO15_ARATH Myosin-15 OS=Arabidopsis thaliana GN=XI-I PE=1 SV=1
CsaV3_UNG220500	scaffold109	127113	127492	-	-	-	-
CsaV3_UNG067570	scaffold103	15191	17738	GO:0005488 binding;GO:0007076 mitotic chromosome condensation;	IPR011989 Armadillo-like helical;IPR016024 Armadillo-type fold;IPR026971 Condensin subunit 1/Condensin-2 complex subunit D3;IPR032682 Condensin complex subunit 1, C-terminal	AT4G15890.1 | Symbols: | binding | chr4:9017453-9022745 FORWARD LENGTH=1314	sp|P42695|CNDD3_HUMAN Condensin-2 complex subunit D3 OS=Homo sapiens GN=NCAPD3 PE=1 SV=2
CsaV3_UNG074590	scaffold103	66414	66569	-	IPR021109 Aspartic peptidase domain superfamily	-	-
CsaV3_UNG067560	scaffold103	13503	15167	GO:0007076 mitotic chromosome condensation;	IPR026971 Condensin subunit 1/Condensin-2 complex subunit D3	AT4G15890.1 | Symbols: | binding | chr4:9017453-9022745 FORWARD LENGTH=1314	-
CsaV3_7G017270	chr7	8043508	8067737	GO:0000737 DNA catabolic process, endonucleolytic;GO:0003677 DNA binding;GO:0005694 chromosome;GO:0003824 catalytic activity;GO:0005524 ATP binding;GO:0006259 DNA metabolic process;	IPR002815 Spo11/DNA topoisomerase VI subunit A;IPR013049 Spo11/DNA topoisomerase VI, subunit A, N-terminal;IPR034136 Topoisomerase 6 subunit A/Spo11, TOPRIM domain;IPR036078 Spo11/DNA topoisomerase VI subunit A superfamily;IPR036388 Winged helix-like DNA-binding domain superfamily	AT3G13170.1 | Symbols: ATSPO11-1 | Spo11/DNA topoisomerase VI, subunit A protein | chr3:4231560-4234192 REVERSE LENGTH=362	sp|Q9M4A2|SPO11_ARATH Meiotic recombination protein SPO11-1 OS=Arabidopsis thaliana GN=SPO11-1 PE=1 SV=1
CsaV3_7G017280	chr7	8079632	8101880	GO:0000737 DNA catabolic process, endonucleolytic;GO:0003677 DNA binding;GO:0005694 chromosome;GO:0003824 catalytic activity;GO:0005524 ATP binding;GO:0006259 DNA metabolic process;	IPR002815 Spo11/DNA topoisomerase VI subunit A;IPR013048 Meiotic recombination, Spo11;IPR013049 Spo11/DNA topoisomerase VI, subunit A, N-terminal;IPR034136 Topoisomerase 6 subunit A/Spo11, TOPRIM domain;IPR036078 Spo11/DNA topoisomerase VI subunit A superfamily;IPR036388 Winged helix-like DNA-binding domain superfamily	AT3G13170.1 | Symbols: ATSPO11-1 | Spo11/DNA topoisomerase VI, subunit A protein | chr3:4231560-4234192 REVERSE LENGTH=362	sp|Q9M4A2|SPO11_ARATH Meiotic recombination protein SPO11-1 OS=Arabidopsis thaliana GN=SPO11-1 PE=1 SV=1
CsaV3_6G020180	chr6	14051731	14051934	-	-	-	-
CsaV3_6G020190	chr6	14067529	14070797	GO:0043086 negative regulation of catalytic activity;GO:0046910 pectinesterase inhibitor activity;GO:0004857 enzyme inhibitor activity;	IPR006501 Pectinesterase inhibitor domain;IPR034086 Pectinesterase inhibitor, plant;IPR035513 Invertase/pectin methylesterase inhibitor domain superfamily	AT3G17220.1 | Symbols: ATPMEI2, PMEI2 | pectin methylesterase inhibitor 2 | chr3:5883328-5883849 REVERSE LENGTH=173	sp|P83326|PMEI_ACTDE Pectinesterase inhibitor OS=Actinidia deliciosa GN=PMEI PE=1 SV=2
CsaV3_6G020210	chr6	14085521	14086418	-	-	AT3G17205.2 | Symbols: UPL6 | ubiquitin protein ligase 6 | chr3:5873528-5881132 FORWARD LENGTH=1015	sp|Q8RWB8|UPL6_ARATH E3 ubiquitin-protein ligase UPL6 OS=Arabidopsis thaliana GN=UPL6 PE=2 SV=1
CsaV3_6G020220	chr6	14098475	14099758	GO:0004857 enzyme inhibitor activity;GO:0043086 negative regulation of catalytic activity;GO:0046910 pectinesterase inhibitor activity;	IPR006501 Pectinesterase inhibitor domain;IPR034086 Pectinesterase inhibitor, plant;IPR035513 Invertase/pectin methylesterase inhibitor domain superfamily	AT3G17220.1 | Symbols: ATPMEI2, PMEI2 | pectin methylesterase inhibitor 2 | chr3:5883328-5883849 REVERSE LENGTH=173	sp|P83326|PMEI_ACTDE Pectinesterase inhibitor OS=Actinidia deliciosa GN=PMEI PE=1 SV=2
CsaV3_6G020170	chr6	14039530	14047448	GO:0004857 enzyme inhibitor activity;GO:0043086 negative regulation of catalytic activity;GO:0046910 pectinesterase inhibitor activity;	IPR006501 Pectinesterase inhibitor domain;IPR034086 Pectinesterase inhibitor, plant;IPR035513 Invertase/pectin methylesterase inhibitor domain superfamily	AT3G17220.1 | Symbols: ATPMEI2, PMEI2 | pectin methylesterase inhibitor 2 | chr3:5883328-5883849 REVERSE LENGTH=173	sp|P83326|PMEI_ACTDE Pectinesterase inhibitor OS=Actinidia deliciosa GN=PMEI PE=1 SV=2
CsaV3_UNG029150	scaffold91	87009	87195	GO:0005516 calmodulin binding;GO:0006950 response to stress;	IPR012416 CALMODULIN-BINDING PROTEIN60	AT5G62570.1 | Symbols: | Calmodulin binding protein-like | chr5:25114988-25116967 FORWARD LENGTH=476	sp|C0SVV6|CB60A_ARATH Calmodulin-binding protein 60 A OS=Arabidopsis thaliana GN=CBP60A PE=2 SV=1
CsaV3_UNG025150	scaffold91	63194	63416	GO:0005516 calmodulin binding;GO:0006950 response to stress;	IPR012416 CALMODULIN-BINDING PROTEIN60	AT5G62570.1 | Symbols: | Calmodulin binding protein-like | chr5:25114988-25116967 FORWARD LENGTH=476	sp|C0SVV6|CB60A_ARATH Calmodulin-binding protein 60 A OS=Arabidopsis thaliana GN=CBP60A PE=2 SV=1
CsaV3_UNG029160	scaffold91	101580	101802	GO:0005516 calmodulin binding;GO:0006950 response to stress;	IPR012416 CALMODULIN-BINDING PROTEIN60	AT5G62570.1 | Symbols: | Calmodulin binding protein-like | chr5:25114988-25116967 FORWARD LENGTH=476	sp|C0SVV6|CB60A_ARATH Calmodulin-binding protein 60 A OS=Arabidopsis thaliana GN=CBP60A PE=2 SV=1
CsaV3_UNG027150	scaffold91	76021	76779	GO:0005516 calmodulin binding;GO:0006950 response to stress;	IPR012416 CALMODULIN-BINDING PROTEIN60	AT5G62570.1 | Symbols: | Calmodulin binding protein-like | chr5:25114988-25116967 FORWARD LENGTH=476	sp|C0SVV6|CB60A_ARATH Calmodulin-binding protein 60 A OS=Arabidopsis thaliana GN=CBP60A PE=2 SV=1
CsaV3_UNG021130	scaffold91	38425	38590	-	-	-	-
CsaV3_4G016290	chr4	10768753	10768944	-	-	-	-
CsaV3_4G016280	chr4	10732418	10736296	GO:0005515 protein binding;	IPR002885 Pentatricopeptide repeat;IPR011990 Tetratricopeptide-like helical domain superfamily	AT4G35130.1 | Symbols: | Tetratricopeptide repeat (TPR)-like superfamily protein | chr4:16721084-16723498 REVERSE LENGTH=804	sp|O49619|PP350_ARATH Pentatricopeptide repeat-containing protein At4g35130, chloroplastic OS=Arabidopsis thaliana GN=PCMP-H27 PE=3 SV=1
CsaV3_4G012100	chr4	9396252	9412328	GO:0006310 DNA recombination;GO:0008026 ATP-dependent helicase activity;GO:0006260 DNA replication;GO:0006281 DNA repair;GO:0043140 ATP-dependent 3'-5' DNA helicase activity;GO:0003676 nucleic acid binding;GO:0005622 intracellular;GO:0000166 nucleotide binding;GO:0003824 catalytic activity;GO:0044237 cellular metabolic process;GO:0005524 ATP binding;	IPR001650 Helicase, C-terminal;IPR002121 HRDC domain;IPR004589 DNA helicase, ATP-dependent, RecQ type;IPR010997 HRDC-like superfamily;IPR011545 DEAD/DEAH box helicase domain;IPR014001 Helicase superfamily 1/2, ATP-binding domain;IPR018982 RQC domain;IPR027417 P-loop containing nucleoside triphosphate hydrolase;IPR029491 Helicase Helix-turn-helix domain;IPR032284 ATP-dependent DNA helicase RecQ, z…	AT1G31360.1 | Symbols: RECQL2, ATRECQ2, MED34 | RECQ helicase L2 | chr1:11232422-11237412 FORWARD LENGTH=705	sp|O93530|WRN_XENLA Werner syndrome ATP-dependent helicase homolog OS=Xenopus laevis GN=wrn PE=2 SV=1
CsaV3_4G012220	chr4	9529778	9530765	-	-	AT4G11860.1 | Symbols: | Protein of unknown function (DUF544) | chr4:7134237-7138361 REVERSE LENGTH=682	-
CsaV3_4G018780	chr4	11728942	11729567	GO:0004739 pyruvate dehydrogenase (acetyl-transferring) activity;GO:0006086 acetyl-CoA biosynthetic process from pyruvate;	IPR027110 Pyruvate dehydrogenase E1 component subunit beta;IPR029061 Thiamin diphosphate-binding fold	AT5G50850.1 | Symbols: MAB1 | Transketolase family protein | chr5:20689671-20692976 FORWARD LENGTH=363	sp|P52904|ODPB_PEA Pyruvate dehydrogenase E1 component subunit beta, mitochondrial OS=Pisum sativum PE=2 SV=1
CsaV3_4G011860	chr4	8949968	9027854	GO:0005524 ATP binding;GO:0016887 ATPase activity;GO:0016021 integral component of membrane;GO:0042626 ATPase activity, coupled to transmembrane movement of substances;GO:0055085 transmembrane transport;	IPR003439 ABC transporter-like;IPR003593 AAA+ ATPase domain;IPR017871 ABC transporter, conserved site;IPR026082 ABC transporter A;IPR027417 P-loop containing nucleoside triphosphate hydrolase	AT2G41700.1 | Symbols: ABCA1, AtABCA1 | ATP-binding cassette A1 | chr2:17383239-17396110 REVERSE LENGTH=1882	sp|Q84M24|AB1A_ARATH ABC transporter A family member 1 OS=Arabidopsis thaliana GN=ABCA1 PE=2 SV=2
CsaV3_4G011690	chr4	8708820	8709986	-	-	-	-
CsaV3_1G030150	chr1	16901322	16906033	-	-	-	-
CsaV3_1G030710	chr1	17661706	17664594	GO:0008271 secondary active sulfate transmembrane transporter activity;GO:0008272 sulfate transport;GO:0016020 membrane;GO:0055085 transmembrane transport;GO:1902358 sulfate transmembrane transport;GO:0015116 sulfate transmembrane transporter activity;GO:0016021 integral component of membrane;	IPR001902 SLC26A/SulP transporter;IPR002645 STAS domain;IPR011547 SLC26A/SulP transporter domain;IPR030316 Sulfate transporter 3.5;IPR036513 STAS domain superfamily	AT5G19600.1 | Symbols: SULTR3;5 | sulfate transporter 3;5 | chr5:6613113-6616891 REVERSE LENGTH=634	sp|Q94LW6|SUT35_ARATH Probable sulfate transporter 3.5 OS=Arabidopsis thaliana GN=SULTR3;5 PE=2 SV=1
CsaV3_1G030870	chr1	17898931	17899098	-	-	-	-
CsaV3_1G028910	chr1	15826845	15828385	GO:0005515 protein binding;	IPR001810 F-box domain;IPR011043 Galactose oxidase/kelch, beta-propeller;IPR017451 F-box associated interaction domain;IPR036047 F-box-like domain superfamily;IPR037293 Galactose oxidase, beta-propeller	AT1G53550.1 | Symbols: | F-box family protein | chr1:19983411-19984637 FORWARD LENGTH=408	sp|Q9LPH0|FB57_ARATH Putative F-box protein At1g53550 OS=Arabidopsis thaliana GN=At1g53550 PE=4 SV=2
CsaV3_1G029990	chr1	16736461	16737570	GO:0005515 protein binding;	IPR011990 Tetratricopeptide-like helical domain superfamily	AT4G32430.1 | Symbols: | Pentatricopeptide repeat (PPR) superfamily protein | chr4:15652982-15655273 FORWARD LENGTH=763	sp|Q84MA3|PP345_ARATH Pentatricopeptide repeat-containing protein At4g32430, mitochondrial OS=Arabidopsis thaliana GN=PCMP-E40 PE=2 SV=1
CsaV3_1G029670	chr1	16462507	16462902	-	-	-	-
CsaV3_1G029850	chr1	16658479	16661166	-	-	-	-
CsaV3_1G028570	chr1	15553818	15559224	-	IPR000953 Chromo/chromo shadow domain;IPR005162 Retrotransposon gag domain;IPR016197 Chromo-like domain superfamily;IPR023780 Chromo domain	-	-
CsaV3_1G031000	chr1	18087634	18090604	-	-	-	-
CsaV3_1G033850	chr1	20989365	21018446	GO:0016747 transferase activity, transferring acyl groups other than amino-acyl groups;	IPR003480 Transferase	AT3G29670.1 | Symbols: | HXXXD-type acyl-transferase family protein | chr3:11527952-11529307 FORWARD LENGTH=451	sp|Q9LRQ8|PMAT2_ARATH Phenolic glucoside malonyltransferase 2 OS=Arabidopsis thaliana GN=PMAT2 PE=1 SV=1
CsaV3_1G029870	chr1	16663238	16663520	-	-	-	-
CsaV3_1G029600	chr1	16381501	16381760	-	-	AT5G48400.2 | Symbols: ATGLR1.2, GLR1.2 | Glutamate receptor family protein | chr5:19616244-19619246 FORWARD LENGTH=867	sp|Q9LV72|GLR12_ARATH Glutamate receptor 1.2 OS=Arabidopsis thaliana GN=GLR1.2 PE=2 SV=1
CsaV3_1G028270	chr1	15321678	15321860	-	-	-	-
CsaV3_1G030600	chr1	17521688	17522317	-	-	-	-
CsaV3_1G030720	chr1	17675736	17676078	-	-	-	-
CsaV3_1G029360	chr1	16130248	16151109	GO:0004672 protein kinase activity;GO:0005524 ATP binding;GO:0006468 protein phosphorylation;GO:0005515 protein binding;	IPR000719 Protein kinase domain;IPR001611 Leucine-rich repeat;IPR008271 Serine/threonine-protein kinase, active site;IPR011009 Protein kinase-like domain superfamily;IPR017441 Protein kinase, ATP binding site;IPR032675 Leucine-rich repeat domain superfamily	AT2G24130.1 | Symbols: | Leucine-rich receptor-like protein kinase family protein | chr2:10258148-10261220 FORWARD LENGTH=980	sp|Q9ZUI0|Y2241_ARATH Putative leucine-rich repeat receptor-like serine/threonine-protein kinase At2g24130 OS=Arabidopsis thaliana GN=At2g24130 PE=3 SV=1
CsaV3_1G032210	chr1	19179596	19180819	-	-	-	-
CsaV3_1G033330	chr1	20345055	20351011	-	IPR006936 ALOG domain	AT2G42610.2 | Symbols: LSH10 | Protein of unknown function (DUF640) | chr2:17748005-17748538 FORWARD LENGTH=177	sp|Q9S7R3|LSH10_ARATH Protein LIGHT-DEPENDENT SHORT HYPOCOTYLS 10 OS=Arabidopsis thaliana GN=LSH10 PE=1 SV=1
CsaV3_1G030960	chr1	17982423	17993784	-	IPR013894 RecQ mediated genome instability protein, N-terminal;IPR033472 RecQ mediated genome instability protein, DUF1767	AT5G19950.2 | Symbols: | Domain of unknown function (DUF1767) | chr5:6741163-6743702 REVERSE LENGTH=443	sp|Q5ZMS6|TDRD3_CHICK Tudor domain-containing protein 3 OS=Gallus gallus GN=TDRD3 PE=2 SV=1
CsaV3_1G028880	chr1	15792317	15804027	-	IPR014020 Tensin phosphatase, C2 domain;IPR015425 Formin, FH2 domain;IPR029021 Protein-tyrosine phosphatase-like;IPR035892 C2 domain superfamily	AT2G25050.1 | Symbols: | Actin-binding FH2 (Formin Homology) protein | chr2:10654108-10659383 REVERSE LENGTH=1111	sp|Q9LVN1|FH13_ARATH Formin-like protein 13 OS=Arabidopsis thaliana GN=FH13 PE=2 SV=3
CsaV3_1G032310	chr1	19277268	19278810	-	IPR015410 Domain of unknown function DUF1985	AT1G31150.1 | Symbols: | Domain of unknown function (DUF1985) | chr1:11120097-11122412 FORWARD LENGTH=673	-
CsaV3_7G001610	chr7	1366069	1366920	-	IPR004320 Protein of unknown function DUF241, plant	AT2G17080.1 | Symbols: | Arabidopsis protein of unknown function (DUF241) | chr2:7433326-7434117 REVERSE LENGTH=263	-
CsaV3_7G001640	chr7	1380275	1381585	-	IPR004320 Protein of unknown function DUF241, plant	AT2G17080.1 | Symbols: | Arabidopsis protein of unknown function (DUF241) | chr2:7433326-7434117 REVERSE LENGTH=263	-
CsaV3_7G001650	chr7	1388870	1390141	-	IPR004320 Protein of unknown function DUF241, plant	AT2G17080.1 | Symbols: | Arabidopsis protein of unknown function (DUF241) | chr2:7433326-7434117 REVERSE LENGTH=263	-
CsaV3_7G002820	chr7	2134494	2140205	-	IPR027417 P-loop containing nucleoside triphosphate hydrolase	AT1G65810.1 | Symbols: | P-loop containing nucleoside triphosphate hydrolases superfamily protein | chr1:24477043-24480728 REVERSE LENGTH=1050	sp|O94387|YGSA_SCHPO Uncharacterized ATP-dependent helicase C29A10.10c OS=Schizosaccharomyces pombe (strain 972 / ATCC 24843) GN=SPBC29A10.10c PE=3 SV=1
CsaV3_7G000450	chr7	536232	539360	GO:0016491 oxidoreductase activity;GO:0055114 oxidation-reduction process;	IPR018170 Aldo/keto reductase, conserved site;IPR020471 Aldo/keto reductase;IPR023210 NADP-dependent oxidoreductase domain;IPR036812 NADP-dependent oxidoreductase domain superfamily	AT2G21250.1 | Symbols: | NAD(P)-linked oxidoreductase superfamily protein | chr2:9103408-9105116 REVERSE LENGTH=309	sp|P28475|S6PD_MALDO NADP-dependent D-sorbitol-6-phosphate dehydrogenase OS=Malus domestica GN=S6PDH PE=2 SV=1
CsaV3_7G001630	chr7	1377326	1395325	-	IPR004320 Protein of unknown function DUF241, plant	AT2G17080.1 | Symbols: | Arabidopsis protein of unknown function (DUF241) | chr2:7433326-7434117 REVERSE LENGTH=263	-
CsaV3_6G015720	chr6	11672362	11672952	-	-	-	-
CsaV3_6G017090	chr6	12725941	12726168	-	-	-	-
CsaV3_6G013730	chr6	9927986	9928285	-	-	-	-
CsaV3_6G016110	chr6	12072324	12076405	GO:0008270 zinc ion binding;	IPR006564 Zinc finger, PMZ-type;IPR007527 Zinc finger, SWIM-type;IPR019557 Aminotransferase-like, plant mobile domain	AT1G48120.1 | Symbols: | hydrolases;protein serine/threonine phosphatases | chr1:17774238-17779624 REVERSE LENGTH=1340	sp|Q9LNG5|PPP7L_ARATH Serine/threonine-protein phosphatase 7 long form homolog OS=Arabidopsis thaliana GN=MAIL3 PE=2 SV=1
CsaV3_6G017080	chr6	12724857	12725741	-	-	-	-
CsaV3_6G017070	chr6	12724432	12724647	-	-	-	-
CsaV3_6G016140	chr6	12085958	12088611	-	-	AT1G64255.1 | Symbols: | MuDR family transposase | chr1:23844954-23847206 FORWARD LENGTH=750	-
CsaV3_1G025540	chr1	14189916	14193701	GO:0006486 protein glycosylation;GO:0016757 transferase activity, transferring glycosyl groups;	IPR004263 Exostosin-like	AT5G19670.1 | Symbols: | Exostosin family protein | chr5:6647025-6649358 FORWARD LENGTH=610	sp|Q9SSE8|GLYT1_ARATH Probable glycosyltransferase At3g07620 OS=Arabidopsis thaliana GN=At3g07620 PE=3 SV=1
CsaV3_1G025450	chr1	14116388	14116548	-	-	AT2G13680.1 | Symbols: CALS5, GLS2, ATGSL02 | callose synthase 5 | chr2:5695124-5706134 FORWARD LENGTH=1923	sp|Q3B724|CALS5_ARATH Callose synthase 5 OS=Arabidopsis thaliana GN=CALS5 PE=1 SV=1
CsaV3_1G025500	chr1	14139818	14145742	GO:0016021 integral component of membrane;	IPR008896 Protein TIC214	ATCG01130.1 | Symbols: YCF1.2 | Ycf1 protein | chrC:123884-129244 REVERSE LENGTH=1786	sp|Q4VZL0|TI214_CUCSA Protein TIC 214 OS=Cucumis sativus GN=TIC214 PE=3 SV=2
CsaV3_1G025530	chr1	14170943	14171392	-	-	-	-
CsaV3_1G025470	chr1	14136613	14137990	GO:0005515 protein binding;	IPR011990 Tetratricopeptide-like helical domain superfamily	ATCG00360.1 | Symbols: YCF3 | Tetratricopeptide repeat (TPR)-like superfamily protein | chrC:42584-43751 REVERSE LENGTH=126	sp|Q4VZH4|YCF3_CUCSA Photosystem I assembly protein Ycf3 OS=Cucumis sativus GN=ycf3 PE=3 SV=1
CsaV3_1G025510	chr1	14147614	14167574	GO:0006508 proteolysis;GO:0008236 serine-type peptidase activity;GO:0016020 membrane;GO:0016021 integral component of membrane;	IPR000223 Peptidase S26A, signal peptidase I;IPR015927 Peptidase S24/S26A/S26B/S26C;IPR019756 Peptidase S26A, signal peptidase I, serine active site;IPR036286 LexA/Signal peptidase-like superfamily	AT3G24590.1 | Symbols: PLSP1 | plastidic type i signal peptidase 1 | chr3:8970694-8972020 FORWARD LENGTH=291	sp|Q8H0W1|PLSP1_ARATH Chloroplast processing peptidase OS=Arabidopsis thaliana GN=PLSP1 PE=2 SV=2
CsaV3_1G025460	chr1	14120614	14122956	-	IPR004864 Late embryogenesis abundant protein, LEA-14;IPR013783 Immunoglobulin-like fold	AT1G45688.1 | Symbols: | unknown protein; FUNCTIONS IN: molecular_function unknown; INVOLVED IN: biological_process unknown; LOCATED IN: plasma membrane; EXPRESSED IN: 22 plant structures; EXPRESSED DURING: 13 growth stages; BEST Arabidopsis thaliana protein match is: unknown protein (TAIR:AT5G42860.1); Has 258 Blast hits to 242 proteins in 39 species: Archae - 0; Bacteria - 11; Metazoa - 10; Fun…	-
CsaV3_1G025560	chr1	14252619	14254693	GO:0004672 protein kinase activity;GO:0006468 protein phosphorylation;GO:0005524 ATP binding;	IPR000719 Protein kinase domain;IPR001245 Serine-threonine/tyrosine-protein kinase, catalytic domain;IPR008271 Serine/threonine-protein kinase, active site;IPR011009 Protein kinase-like domain superfamily	AT4G38470.1 | Symbols: | ACT-like protein tyrosine kinase family protein | chr4:17999432-18003551 FORWARD LENGTH=575	sp|F4JTP5|STY46_ARATH Serine/threonine-protein kinase STY46 OS=Arabidopsis thaliana GN=STY46 PE=1 SV=1
CsaV3_1G025520	chr1	14168413	14170872	GO:0005515 protein binding;	IPR002885 Pentatricopeptide repeat;IPR011990 Tetratricopeptide-like helical domain superfamily	AT5G21222.1 | Symbols: | protein kinase family protein | chr5:7209422-7213700 FORWARD LENGTH=831	sp|Q8S9D1|PP395_ARATH Pentatricopeptide repeat-containing protein At5g21222 OS=Arabidopsis thaliana GN=ATC401 PE=2 SV=1
CsaV3_1G025490	chr1	14138714	14139685	GO:0016021 integral component of membrane;	IPR008896 Protein TIC214	ATCG01130.1 | Symbols: YCF1.2 | Ycf1 protein | chrC:123884-129244 REVERSE LENGTH=1786	sp|Q4VZL0|TI214_CUCSA Protein TIC 214 OS=Cucumis sativus GN=TIC214 PE=3 SV=2
CsaV3_1G025550	chr1	14212304	14217343	GO:0016021 integral component of membrane;GO:0022857 transmembrane transporter activity;GO:0055085 transmembrane transport;GO:0005215 transporter activity;GO:0016020 membrane;	IPR003663 Sugar/inositol transporter;IPR005828 Major facilitator, sugar transporter-like;IPR005829 Sugar transporter, conserved site;IPR020846 Major facilitator superfamily domain;IPR036259 MFS transporter superfamily	AT1G77210.2 | Symbols: STP14 | sugar transporter 14 | chr1:29009036-29010980 REVERSE LENGTH=504	sp|Q8GW61|STP14_ARATH Sugar transport protein 14 OS=Arabidopsis thaliana GN=STP14 PE=2 SV=2
CsaV3_1G025480	chr1	14138003	14138641	GO:0009772 photosynthetic electron transport in photosystem II;GO:0019684 photosynthesis, light reaction;GO:0045156 electron transporter, transferring electrons within the cyclic electron transport pathway of photosynthesis activity;	IPR000484 Photosynthetic reaction centre, L/M;IPR036854 Photosystem II protein D1 superfamily	ATCG00020.1 | Symbols: PSBA | photosystem II reaction center protein A | chrC:383-1444 REVERSE LENGTH=353	sp|Q33282|PSBA_VIGUN Photosystem II protein D1 OS=Vigna unguiculata GN=psbA PE=3 SV=1
CsaV3_1G025440	chr1	14087333	14104934	GO:0000166 nucleotide binding;GO:0005524 ATP binding;GO:0005737 cytoplasm;GO:0008033 tRNA processing;GO:0016879 ligase activity, forming carbon-nitrogen bonds;	IPR011063 tRNA(Ile)-lysidine/2-thiocytidine synthase, N-terminal;IPR012094 tRNA(Ile)-lysidine synthase;IPR012795 tRNA(Ile)-lysidine synthase, N-terminal;IPR014729 Rossmann-like alpha/beta/alpha sandwich fold	AT3G24560.2 | Symbols: RSY3 | Adenine nucleotide alpha hydrolases-like superfamily protein | chr3:8963788-8966494 FORWARD LENGTH=660	sp|C0R4S1|TILS_WOLWR tRNA(Ile)-lysidine synthase OS=Wolbachia sp. subsp. Drosophila simulans (strain wRi) GN=tilS PE=3 SV=1
CsaV3_UNG229000	scaffold115	34880	45625	GO:0005515 protein binding;	IPR002885 Pentatricopeptide repeat;IPR011990 Tetratricopeptide-like helical domain superfamily	AT4G04790.1 | Symbols: | Tetratricopeptide repeat (TPR)-like superfamily protein | chr4:2435007-2439344 REVERSE LENGTH=821	sp|Q6NQ81|PP304_ARATH Pentatricopeptide repeat-containing protein At4g04790, mitochondrial OS=Arabidopsis thaliana GN=At4g04790 PE=2 SV=2
CsaV3_2G006440	chr2	3065170	3069674	GO:0016702 oxidoreductase activity, acting on single donors with incorporation of molecular oxygen, incorporation of two atoms of oxygen;GO:0046872 metal ion binding;GO:0055114 oxidation-reduction process;GO:0016491 oxidoreductase activity;GO:0005515 protein binding;	IPR000907 Lipoxygenase;IPR001024 PLAT/LH2 domain;IPR001246 Lipoxygenase, plant;IPR013819 Lipoxygenase, C-terminal;IPR020833 Lipoxygenase, iron binding site;IPR020834 Lipoxygenase, conserved site;IPR027433 Lipoxygenase, domain 3;IPR036226 Lipoxigenase, C-terminal domain superfamily;IPR036392 PLAT/LH2 domain superfamily	AT1G55020.1 | Symbols: LOX1, ATLOX1 | lipoxygenase 1 | chr1:20525798-20530143 FORWARD LENGTH=859	sp|Q41238|LOX16_SOLTU Linoleate 9S-lipoxygenase 6 (Fragment) OS=Solanum tuberosum GN=LOX1.6 PE=1 SV=1
CsaV3_2G006700	chr2	3287218	3288686	GO:0016788 hydrolase activity, acting on ester bonds;	IPR001087 GDSL lipase/esterase;IPR035669 GDSL lipase/esterase-like, plant;IPR036514 SGNH hydrolase superfamily	AT5G03980.1 | Symbols: | SGNH hydrolase-type esterase superfamily protein | chr5:1074205-1075289 REVERSE LENGTH=323	sp|Q3MKY2|AAE_RAUSE Acetylajmalan esterase OS=Rauvolfia serpentina GN=AAE PE=1 SV=1
CsaV3_2G008130	chr2	4387072	4390089	GO:0016614 oxidoreductase activity, acting on CH-OH group of donors;GO:0050660 flavin adenine dinucleotide binding;GO:0055114 oxidation-reduction process;	IPR000172 Glucose-methanol-choline oxidoreductase, N-terminal;IPR007867 Glucose-methanol-choline oxidoreductase, C-terminal;IPR012132 Glucose-methanol-choline oxidoreductase;IPR036188 FAD/NAD(P)-binding domain superfamily	AT1G73050.1 | Symbols: | Glucose-methanol-choline (GMC) oxidoreductase family protein | chr1:27476565-27478534 REVERSE LENGTH=552	sp|P52707|MDL3_PRUSE (R)-mandelonitrile lyase 3 OS=Prunus serotina GN=MDL3 PE=2 SV=1
CsaV3_2G006420	chr2	3050594	3055042	GO:0016702 oxidoreductase activity, acting on single donors with incorporation of molecular oxygen, incorporation of two atoms of oxygen;GO:0046872 metal ion binding;GO:0055114 oxidation-reduction process;GO:0005515 protein binding;GO:0016491 oxidoreductase activity;	IPR000907 Lipoxygenase;IPR001024 PLAT/LH2 domain;IPR001246 Lipoxygenase, plant;IPR013819 Lipoxygenase, C-terminal;IPR020833 Lipoxygenase, iron binding site;IPR020834 Lipoxygenase, conserved site;IPR027433 Lipoxygenase, domain 3;IPR036226 Lipoxigenase, C-terminal domain superfamily;IPR036392 PLAT/LH2 domain superfamily	AT1G55020.1 | Symbols: LOX1, ATLOX1 | lipoxygenase 1 | chr1:20525798-20530143 FORWARD LENGTH=859	sp|Q41238|LOX16_SOLTU Linoleate 9S-lipoxygenase 6 (Fragment) OS=Solanum tuberosum GN=LOX1.6 PE=1 SV=1
CsaV3_7G013870	chr7	7146469	7147008	-	-	-	-
CsaV3_7G013760	chr7	7076794	7117345	GO:0004869 cysteine-type endopeptidase inhibitor activity;	IPR000010 Cystatin domain;IPR018073 Proteinase inhibitor I25, cystatin, conserved site;IPR027214 Cystatin	AT5G47550.1 | Symbols: | Cystatin/monellin superfamily protein | chr5:19286596-19286964 REVERSE LENGTH=122	sp|Q6TPK4|CYT1_ACTDE Cysteine proteinase inhibitor 1 OS=Actinidia deliciosa PE=1 SV=1
CsaV3_7G013770	chr7	7082448	7082765	GO:0004869 cysteine-type endopeptidase inhibitor activity;	IPR000010 Cystatin domain;IPR018073 Proteinase inhibitor I25, cystatin, conserved site;IPR027214 Cystatin	AT5G05110.1 | Symbols: | Cystatin/monellin family protein | chr5:1507615-1508765 REVERSE LENGTH=232	sp|Q6TPK4|CYT1_ACTDE Cysteine proteinase inhibitor 1 OS=Actinidia deliciosa PE=1 SV=1
CsaV3_7G013810	chr7	7109952	7110269	GO:0004869 cysteine-type endopeptidase inhibitor activity;	IPR000010 Cystatin domain;IPR018073 Proteinase inhibitor I25, cystatin, conserved site;IPR027214 Cystatin	AT5G05110.1 | Symbols: | Cystatin/monellin family protein | chr5:1507615-1508765 REVERSE LENGTH=232	sp|Q6TPK4|CYT1_ACTDE Cysteine proteinase inhibitor 1 OS=Actinidia deliciosa PE=1 SV=1
CsaV3_7G013800	chr7	7105936	7106247	GO:0004869 cysteine-type endopeptidase inhibitor activity;	IPR000010 Cystatin domain;IPR018073 Proteinase inhibitor I25, cystatin, conserved site;IPR027214 Cystatin	AT5G47550.1 | Symbols: | Cystatin/monellin superfamily protein | chr5:19286596-19286964 REVERSE LENGTH=122	sp|Q41916|CYT5_ARATH Cysteine proteinase inhibitor 5 OS=Arabidopsis thaliana GN=CYS5 PE=2 SV=2
CsaV3_7G013860	chr7	7141120	7141693	-	-	-	-
CsaV3_5G008530	chr5	5213871	5231188	GO:0004252 serine-type endopeptidase activity;GO:0006508 proteolysis;	IPR000209 Peptidase S8/S53 domain;IPR010259 Peptidase S8 propeptide/proteinase inhibitor I9;IPR015500 Peptidase S8, subtilisin-related;IPR023828 Peptidase S8, subtilisin, Ser-active site;IPR034197 Cucumisin-like catalytic domain;IPR036852 Peptidase S8/S53 domain superfamily;IPR037045 Peptidase S8 propeptide/proteinase inhibitor I9 superfamily	AT3G46850.1 | Symbols: | Subtilase family protein | chr3:17256338-17259442 FORWARD LENGTH=736	sp|Q39547|CUCM1_CUCME Cucumisin OS=Cucumis melo PE=1 SV=1
CsaV3_5G008590	chr5	5287628	5292514	GO:0005515 protein binding;	IPR002885 Pentatricopeptide repeat;IPR011990 Tetratricopeptide-like helical domain superfamily;IPR016135 Ubiquitin-conjugating enzyme/RWD-like	AT2G03380.1 | Symbols: | Pentatricopeptide repeat (PPR) superfamily protein | chr2:1028292-1030361 FORWARD LENGTH=689	sp|Q9ZQ74|PP146_ARATH Pentatricopeptide repeat-containing protein At2g03380, mitochondrial OS=Arabidopsis thaliana GN=PCMP-E47 PE=3 SV=1
CsaV3_6G026320	chr6	16214343	16220384	GO:0043086 negative regulation of catalytic activity;GO:0046910 pectinesterase inhibitor activity;GO:0004857 enzyme inhibitor activity;	IPR006501 Pectinesterase inhibitor domain;IPR034086 Pectinesterase inhibitor, plant;IPR035513 Invertase/pectin methylesterase inhibitor domain superfamily	AT3G17220.1 | Symbols: ATPMEI2, PMEI2 | pectin methylesterase inhibitor 2 | chr3:5883328-5883849 REVERSE LENGTH=173	sp|P83326|PMEI_ACTDE Pectinesterase inhibitor OS=Actinidia deliciosa GN=PMEI PE=1 SV=2
CsaV3_6G026310	chr6	16177000	16177290	GO:0004842 ubiquitin-protein transferase activity;	IPR000569 HECT domain;IPR035983 HECT, E3 ligase catalytic domain	AT3G17205.3 | Symbols: UPL6 | ubiquitin protein ligase 6 | chr3:5873528-5881132 FORWARD LENGTH=1029	sp|Q8RWB8|UPL6_ARATH E3 ubiquitin-protein ligase UPL6 OS=Arabidopsis thaliana GN=UPL6 PE=2 SV=1
CsaV3_6G026340	chr6	16268844	16269341	GO:0004857 enzyme inhibitor activity;GO:0043086 negative regulation of catalytic activity;GO:0046910 pectinesterase inhibitor activity;	IPR006501 Pectinesterase inhibitor domain;IPR034086 Pectinesterase inhibitor, plant;IPR035513 Invertase/pectin methylesterase inhibitor domain superfamily	AT3G17220.1 | Symbols: ATPMEI2, PMEI2 | pectin methylesterase inhibitor 2 | chr3:5883328-5883849 REVERSE LENGTH=173	sp|P83326|PMEI_ACTDE Pectinesterase inhibitor OS=Actinidia deliciosa GN=PMEI PE=1 SV=2
CsaV3_6G026330	chr6	16228642	16256177	GO:0004842 ubiquitin-protein transferase activity;	IPR000569 HECT domain;IPR035983 HECT, E3 ligase catalytic domain	AT3G17205.3 | Symbols: UPL6 | ubiquitin protein ligase 6 | chr3:5873528-5881132 FORWARD LENGTH=1029	sp|Q8RWB8|UPL6_ARATH E3 ubiquitin-protein ligase UPL6 OS=Arabidopsis thaliana GN=UPL6 PE=2 SV=1
CsaV3_UNG197500	scaffold58	184551	184868	-	IPR000241 Putative RNA methylase domain;IPR029063 S-adenosyl-L-methionine-dependent methyltransferase	AT3G26410.1 | Symbols: TRM11, AtTRM11 | methyltransferases;nucleic acid binding | chr3:9669508-9671273 REVERSE LENGTH=477	sp|Q7TNK6|TRM11_RAT tRNA (guanine(10)-N2)-methyltransferase homolog OS=Rattus norvegicus GN=Trmt11 PE=2 SV=1
CsaV3_UNG187480	scaffold58	131482	132761	-	IPR000241 Putative RNA methylase domain;IPR029063 S-adenosyl-L-methionine-dependent methyltransferase	AT3G26410.1 | Symbols: TRM11, AtTRM11 | methyltransferases;nucleic acid binding | chr3:9669508-9671273 REVERSE LENGTH=477	sp|Q7TNK6|TRM11_RAT tRNA (guanine(10)-N2)-methyltransferase homolog OS=Rattus norvegicus GN=Trmt11 PE=2 SV=1
CsaV3_UNG175370	scaffold58	26080	27415	GO:0004471 malate dehydrogenase (decarboxylating) (NAD+) activity;GO:0055114 oxidation-reduction process;GO:0051287 NAD binding;	IPR012301 Malic enzyme, N-terminal domain;IPR012302 Malic enzyme, NAD-binding;IPR015884 Malic enzyme, conserved site;IPR037062 Malic enzyme, N-terminal domain superfamily	AT4G00570.1 | Symbols: NAD-ME2 | NAD-dependent malic enzyme 2 | chr4:242817-246522 REVERSE LENGTH=607	sp|P37225|MAON_SOLTU NAD-dependent malic enzyme 59 kDa isoform, mitochondrial OS=Solanum tuberosum PE=1 SV=1
CsaV3_UNG189490	scaffold58	158580	163560	-	IPR000241 Putative RNA methylase domain;IPR029063 S-adenosyl-L-methionine-dependent methyltransferase	AT3G26410.1 | Symbols: TRM11, AtTRM11 | methyltransferases;nucleic acid binding | chr3:9669508-9671273 REVERSE LENGTH=477	sp|Q7TNK6|TRM11_RAT tRNA (guanine(10)-N2)-methyltransferase homolog OS=Rattus norvegicus GN=Trmt11 PE=2 SV=1
CsaV3_UNG178380	scaffold58	35384	44380	-	-	-	-
CsaV3_UNG202600	scaffold58	259154	259956	GO:0003676 nucleic acid binding;GO:0008270 zinc ion binding;	IPR000504 RNA recognition motif domain;IPR035979 RNA-binding domain superfamily;IPR036875 Zinc finger, CCHC-type superfamily	AT3G10400.1 | Symbols: | RNA recognition motif and CCHC-type zinc finger domains containing protein | chr3:3232636-3233421 FORWARD LENGTH=261	sp|Q9CAE4|U1131_ARATH U11/U12 small nuclear ribonucleoprotein 31 kDa protein OS=Arabidopsis thaliana GN=SNRNP31 PE=2 SV=1
CsaV3_UNG178370	scaffold58	32431	34886	-	IPR001357 BRCT domain;IPR036420 BRCT domain superfamily	AT1G77320.1 | Symbols: MEI1 | transcription coactivators | chr1:29056740-29062710 FORWARD LENGTH=972	sp|Q800K6|TOB1A_XENLA DNA topoisomerase 2-binding protein 1-A OS=Xenopus laevis GN=topbp1-A PE=1 SV=2
CsaV3_UNG185410	scaffold58	70306	72061	GO:0003676 nucleic acid binding;GO:0008270 zinc ion binding;	IPR000504 RNA recognition motif domain;IPR003954 RNA recognition motif domain, eukaryote;IPR034219 ZCRB1, RNA recognition motif;IPR035979 RNA-binding domain superfamily;IPR036875 Zinc finger, CCHC-type superfamily	AT3G10400.1 | Symbols: | RNA recognition motif and CCHC-type zinc finger domains containing protein | chr3:3232636-3233421 FORWARD LENGTH=261	sp|Q9CAE4|U1131_ARATH U11/U12 small nuclear ribonucleoprotein 31 kDa protein OS=Arabidopsis thaliana GN=SNRNP31 PE=2 SV=1
CsaV3_UNG200520	scaffold58	200301	214347	GO:0000737 DNA catabolic process, endonucleolytic;GO:0003677 DNA binding;GO:0005694 chromosome;GO:0003824 catalytic activity;GO:0005524 ATP binding;GO:0006259 DNA metabolic process;	IPR002815 Spo11/DNA topoisomerase VI subunit A;IPR013048 Meiotic recombination, Spo11;IPR013049 Spo11/DNA topoisomerase VI, subunit A, N-terminal;IPR034136 Topoisomerase 6 subunit A/Spo11, TOPRIM domain;IPR036078 Spo11/DNA topoisomerase VI subunit A superfamily;IPR036388 Winged helix-like DNA-binding domain superfamily	AT3G13170.1 | Symbols: ATSPO11-1 | Spo11/DNA topoisomerase VI, subunit A protein | chr3:4231560-4234192 REVERSE LENGTH=362	sp|Q9M4A2|SPO11_ARATH Meiotic recombination protein SPO11-1 OS=Arabidopsis thaliana GN=SPO11-1 PE=1 SV=1
CsaV3_UNG175360	scaffold58	20774	21672	GO:0003676 nucleic acid binding;GO:0008270 zinc ion binding;	IPR000504 RNA recognition motif domain;IPR003954 RNA recognition motif domain, eukaryote;IPR034219 ZCRB1, RNA recognition motif;IPR035979 RNA-binding domain superfamily;IPR036875 Zinc finger, CCHC-type superfamily	AT3G10400.1 | Symbols: | RNA recognition motif and CCHC-type zinc finger domains containing protein | chr3:3232636-3233421 FORWARD LENGTH=261	sp|Q9CAE4|U1131_ARATH U11/U12 small nuclear ribonucleoprotein 31 kDa protein OS=Arabidopsis thaliana GN=SNRNP31 PE=2 SV=1
CsaV3_1G021870	chr1	13006862	13027882	GO:0008152 metabolic process;GO:0016758 transferase activity, transferring hexosyl groups;	IPR002213 UDP-glucuronosyl/UDP-glucosyltransferase;IPR035595 UDP-glycosyltransferase family, conserved site	AT2G15480.1 | Symbols: UGT73B5 | UDP-glucosyl transferase 73B5 | chr2:6758817-6760452 FORWARD LENGTH=484	sp|D4Q9Z4|SGT2_SOYBN Soyasapogenol B glucuronide galactosyltransferase OS=Glycine max GN=GmSGT2 PE=1 SV=1
CsaV3_1G021820	chr1	12701573	12701797	-	-	-	-
CsaV3_5G013710	chr5	10542537	10545352	GO:0009523 photosystem II;GO:0009539 photosystem II reaction center;GO:0015979 photosynthesis;GO:0042549 photosystem II stabilization;	IPR002644 Photosystem II PsbZ, reaction centre;IPR036512 Photosystem II PsbZ superfamily	ATCG00300.1 | Symbols: YCF9 | YCF9 | chrC:35751-35939 FORWARD LENGTH=62	sp|Q4VZN0|RR3_CUCSA 30S ribosomal protein S3, chloroplastic OS=Cucumis sativus GN=rps3 PE=3 SV=1
CsaV3_5G013530	chr5	10142354	10142683	-	-	-	-
CsaV3_5G013670	chr5	10409481	10454184	GO:0003676 nucleic acid binding;GO:0005524 ATP binding;GO:0004003 ATP-dependent DNA helicase activity;GO:0006281 DNA repair;GO:0006310 DNA recombination;	IPR001650 Helicase, C-terminal;IPR004609 ATP-dependent DNA helicase RecG;IPR011545 DEAD/DEAH box helicase domain;IPR012340 Nucleic acid-binding, OB-fold;IPR014001 Helicase superfamily 1/2, ATP-binding domain;IPR027417 P-loop containing nucleoside triphosphate hydrolase	AT2G01440.1 | Symbols: | DEAD/DEAH box RNA helicase family protein | chr2:193950-199056 REVERSE LENGTH=973	sp|F4INA9|RECG_ARATH ATP-dependent DNA helicase homolog RECG, chloroplastic OS=Arabidopsis thaliana GN=RECG PE=3 SV=1
CsaV3_6G025220	chr6	16018573	16019299	-	-	-	-
CsaV3_6G025290	chr6	16032205	16032669	GO:0016651 oxidoreductase activity, acting on NAD(P)H;GO:0048038 quinone binding;GO:0051287 NAD binding;GO:0055114 oxidation-reduction process;	IPR001135 NADH-quinone oxidoreductase, subunit D;IPR029014 NiFe hydrogenase-like	ATMG00510.1 | Symbols: NAD7 | NADH dehydrogenase subunit 7 | chrM:132071-138153 FORWARD LENGTH=394	sp|Q36450|NDUS2_NICSY NADH dehydrogenase [ubiquinone] iron-sulfur protein 2 OS=Nicotiana sylvestris GN=NAD7 PE=2 SV=1
CsaV3_6G025230	chr6	16019508	16020587	GO:0016651 oxidoreductase activity, acting on NAD(P)H;GO:0048038 quinone binding;GO:0051287 NAD binding;GO:0055114 oxidation-reduction process;	IPR001135 NADH-quinone oxidoreductase, subunit D;IPR029014 NiFe hydrogenase-like	ATMG00510.1 | Symbols: NAD7 | NADH dehydrogenase subunit 7 | chrM:132071-138153 FORWARD LENGTH=394	sp|Q36450|NDUS2_NICSY NADH dehydrogenase [ubiquinone] iron-sulfur protein 2 OS=Nicotiana sylvestris GN=NAD7 PE=2 SV=1
CsaV3_6G025200	chr6	16016488	16016949	-	-	-	-
CsaV3_6G025260	chr6	16029173	16029361	-	IPR029014 NiFe hydrogenase-like	ATMG00510.1 | Symbols: NAD7 | NADH dehydrogenase subunit 7 | chrM:132071-138153 FORWARD LENGTH=394	sp|Q36450|NDUS2_NICSY NADH dehydrogenase [ubiquinone] iron-sulfur protein 2 OS=Nicotiana sylvestris GN=NAD7 PE=2 SV=1
CsaV3_6G025250	chr6	16028829	16029008	-	-	-	-
CsaV3_6G025280	chr6	16030761	16031222	-	-	-	-
CsaV3_6G025270	chr6	16030517	16030711	-	IPR029014 NiFe hydrogenase-like	ATMG00510.1 | Symbols: NAD7 | NADH dehydrogenase subunit 7 | chrM:132071-138153 FORWARD LENGTH=394	sp|Q36450|NDUS2_NICSY NADH dehydrogenase [ubiquinone] iron-sulfur protein 2 OS=Nicotiana sylvestris GN=NAD7 PE=2 SV=1
CsaV3_6G025300	chr6	16032867	16034858	GO:0016651 oxidoreductase activity, acting on NAD(P)H;GO:0048038 quinone binding;GO:0051287 NAD binding;GO:0055114 oxidation-reduction process;	IPR001135 NADH-quinone oxidoreductase, subunit D;IPR029014 NiFe hydrogenase-like	ATMG00510.1 | Symbols: NAD7 | NADH dehydrogenase subunit 7 | chrM:132071-138153 FORWARD LENGTH=394	sp|Q36450|NDUS2_NICSY NADH dehydrogenase [ubiquinone] iron-sulfur protein 2 OS=Nicotiana sylvestris GN=NAD7 PE=2 SV=1
CsaV3_6G025210	chr6	16017932	16018396	GO:0016651 oxidoreductase activity, acting on NAD(P)H;GO:0048038 quinone binding;GO:0051287 NAD binding;GO:0055114 oxidation-reduction process;	IPR001135 NADH-quinone oxidoreductase, subunit D;IPR029014 NiFe hydrogenase-like	ATMG00510.1 | Symbols: NAD7 | NADH dehydrogenase subunit 7 | chrM:132071-138153 FORWARD LENGTH=394	sp|Q36450|NDUS2_NICSY NADH dehydrogenase [ubiquinone] iron-sulfur protein 2 OS=Nicotiana sylvestris GN=NAD7 PE=2 SV=1
CsaV3_4G026780	chr4	15924509	15932081	GO:0006855 drug transmembrane transport;GO:0015238 drug transmembrane transporter activity;GO:0015297 antiporter activity;GO:0016020 membrane;GO:0055085 transmembrane transport;	IPR002528 Multi antimicrobial extrusion protein	AT2G38330.1 | Symbols: | MATE efflux family protein | chr2:16064571-16067318 FORWARD LENGTH=521	sp|Q84K71|DTX44_ARATH Protein DETOXIFICATION 44, chloroplastic OS=Arabidopsis thaliana GN=DTX44 PE=2 SV=1
CsaV3_4G026810	chr4	15956336	15956732	-	-	-	-
CsaV3_4G013400	chr4	9718303	9720676	GO:0004525 ribonuclease III activity;GO:0006396 RNA processing;	IPR000999 Ribonuclease III domain;IPR014720 Double-stranded RNA-binding domain;IPR036389 Ribonuclease III, endonuclease domain superfamily	AT3G20420.1 | Symbols: RTL2, ATRTL2 | RNAse THREE-like protein 2 | chr3:7119371-7120895 REVERSE LENGTH=391	sp|Q9LTQ0|RTL2_ARATH Ribonuclease 3-like protein 2 OS=Arabidopsis thaliana GN=RTL2 PE=1 SV=1
CsaV3_UNG009100	scaffold70	164359	166229	GO:0004471 malate dehydrogenase (decarboxylating) (NAD+) activity;GO:0055114 oxidation-reduction process;GO:0051287 NAD binding;	IPR012301 Malic enzyme, N-terminal domain;IPR012302 Malic enzyme, NAD-binding;IPR015884 Malic enzyme, conserved site;IPR037062 Malic enzyme, N-terminal domain superfamily	AT4G00570.1 | Symbols: NAD-ME2 | NAD-dependent malic enzyme 2 | chr4:242817-246522 REVERSE LENGTH=607	sp|Q8L7K9|MAO2_ARATH NAD-dependent malic enzyme 2, mitochondrial OS=Arabidopsis thaliana GN=NAD-ME2 PE=1 SV=1
CsaV3_UNG009110	scaffold70	172994	173779	GO:0003676 nucleic acid binding;GO:0008270 zinc ion binding;	IPR000504 RNA recognition motif domain;IPR003954 RNA recognition motif domain, eukaryote;IPR034219 ZCRB1, RNA recognition motif;IPR035979 RNA-binding domain superfamily;IPR036875 Zinc finger, CCHC-type superfamily	AT3G10400.1 | Symbols: | RNA recognition motif and CCHC-type zinc finger domains containing protein | chr3:3232636-3233421 FORWARD LENGTH=261	sp|Q9CAE4|U1131_ARATH U11/U12 small nuclear ribonucleoprotein 31 kDa protein OS=Arabidopsis thaliana GN=SNRNP31 PE=2 SV=1
CsaV3_UNG005080	scaffold70	146053	146300	-	IPR013083 Zinc finger, RING/FYVE/PHD-type	AT5G55390.2 | Symbols: EDM2 | ENHANCED DOWNY MILDEW 2 | chr5:22448152-22454414 REVERSE LENGTH=1297	sp|F4K3G5|EDM2_ARATH Protein ENHANCED DOWNY MILDEW 2 OS=Arabidopsis thaliana GN=EDM2 PE=1 SV=1
CsaV3_UNG113880	scaffold85	60269	60721	-	-	-	-
CsaV3_UNG115900	scaffold85	91520	93204	-	IPR001357 BRCT domain;IPR036420 BRCT domain superfamily	AT1G77320.1 | Symbols: MEI1 | transcription coactivators | chr1:29056740-29062710 FORWARD LENGTH=972	-
CsaV3_UNG113870	scaffold85	57131	60127	-	IPR001357 BRCT domain;IPR036420 BRCT domain superfamily	AT1G77320.1 | Symbols: MEI1 | transcription coactivators | chr1:29056740-29062710 FORWARD LENGTH=972	sp|Q800K6|TOB1A_XENLA DNA topoisomerase 2-binding protein 1-A OS=Xenopus laevis GN=topbp1-A PE=1 SV=2
CsaV3_UNG111860	scaffold85	30144	30596	-	-	-	-
CsaV3_UNG115950	scaffold85	157328	158008	-	-	-	-
CsaV3_UNG111840	scaffold85	16963	17415	-	-	-	-
CsaV3_4G017290	chr4	10796844	10800903	GO:0005515 protein binding;	IPR011990 Tetratricopeptide-like helical domain superfamily	AT2G26990.1 | Symbols: FUS12, ATCSN2, COP12, CSN2 | proteasome family protein | chr2:11519684-11522412 REVERSE LENGTH=439	sp|Q8W207|CSN2_ARATH COP9 signalosome complex subunit 2 OS=Arabidopsis thaliana GN=CSN2 PE=1 SV=1
CsaV3_4G017610	chr4	11012786	11014633	GO:0005507 copper ion binding;GO:0016491 oxidoreductase activity;GO:0055114 oxidation-reduction process;	IPR001117 Multicopper oxidase, type 1;IPR008972 Cupredoxin;IPR011706 Multicopper oxidase, type 2;IPR011707 Multicopper oxidase, type 3;IPR034271 Ascorbate oxidase homologue, second cupredoxin domain;IPR034273 Ascorbate oxidase homologue, first cupredoxin domain	AT1G55570.1 | Symbols: sks12 | SKU5 similar 12 | chr1:20757882-20759771 FORWARD LENGTH=555	sp|Q00624|ASOL_BRANA L-ascorbate oxidase homolog OS=Brassica napus GN=Bp10 PE=2 SV=1
CsaV3_4G017730	chr4	11174105	11177073	-	-	-	-
CsaV3_4G017670	chr4	11037640	11039471	GO:0005507 copper ion binding;GO:0016491 oxidoreductase activity;GO:0055114 oxidation-reduction process;	IPR001117 Multicopper oxidase, type 1;IPR008972 Cupredoxin;IPR011706 Multicopper oxidase, type 2;IPR011707 Multicopper oxidase, type 3;IPR034271 Ascorbate oxidase homologue, second cupredoxin domain;IPR034273 Ascorbate oxidase homologue, first cupredoxin domain	AT1G55570.1 | Symbols: sks12 | SKU5 similar 12 | chr1:20757882-20759771 FORWARD LENGTH=555	sp|Q00624|ASOL_BRANA L-ascorbate oxidase homolog OS=Brassica napus GN=Bp10 PE=2 SV=1
CsaV3_UNG037190	scaffold91	233225	233447	GO:0005516 calmodulin binding;GO:0006950 response to stress;	IPR012416 CALMODULIN-BINDING PROTEIN60	AT5G62570.1 | Symbols: | Calmodulin binding protein-like | chr5:25114988-25116967 FORWARD LENGTH=476	sp|C0SVV6|CB60A_ARATH Calmodulin-binding protein 60 A OS=Arabidopsis thaliana GN=CBP60A PE=2 SV=1
CsaV3_UNG039210	scaffold91	258248	259006	GO:0005516 calmodulin binding;GO:0006950 response to stress;	IPR012416 CALMODULIN-BINDING PROTEIN60	AT5G62570.1 | Symbols: | Calmodulin binding protein-like | chr5:25114988-25116967 FORWARD LENGTH=476	sp|C0SVV6|CB60A_ARATH Calmodulin-binding protein 60 A OS=Arabidopsis thaliana GN=CBP60A PE=2 SV=1
CsaV3_UNG037200	scaffold91	247832	248018	GO:0005516 calmodulin binding;GO:0006950 response to stress;	IPR012416 CALMODULIN-BINDING PROTEIN60	AT5G62570.1 | Symbols: | Calmodulin binding protein-like | chr5:25114988-25116967 FORWARD LENGTH=476	sp|C0SVV6|CB60A_ARATH Calmodulin-binding protein 60 A OS=Arabidopsis thaliana GN=CBP60A PE=2 SV=1
CsaV3_2G020850	chr2	15906032	15906388	-	-	-	-
CsaV3_2G020860	chr2	15963123	15963910	GO:0003676 nucleic acid binding;GO:0008270 zinc ion binding;	IPR000504 RNA recognition motif domain;IPR003954 RNA recognition motif domain, eukaryote;IPR034219 ZCRB1, RNA recognition motif;IPR035979 RNA-binding domain superfamily;IPR036875 Zinc finger, CCHC-type superfamily	AT3G10400.1 | Symbols: | RNA recognition motif and CCHC-type zinc finger domains containing protein | chr3:3232636-3233421 FORWARD LENGTH=261	sp|Q9CAE4|U1131_ARATH U11/U12 small nuclear ribonucleoprotein 31 kDa protein OS=Arabidopsis thaliana GN=SNRNP31 PE=2 SV=1
CsaV3_6G024100	chr6	15980209	15983647	-	IPR015399 Domain of unknown function DUF1977, DnaJ-like;IPR016040 NAD(P)-binding domain;IPR036291 NAD(P)-binding domain superfamily	AT2G47650.1 | Symbols: UXS4 | UDP-xylose synthase 4 | chr2:19538751-19541364 REVERSE LENGTH=443	sp|Q8S8T4|UXS4_ARATH UDP-glucuronic acid decarboxylase 4 OS=Arabidopsis thaliana GN=UXS4 PE=2 SV=1
CsaV3_6G023990	chr6	15917595	15917789	-	IPR029014 NiFe hydrogenase-like	ATMG00510.1 | Symbols: NAD7 | NADH dehydrogenase subunit 7 | chrM:132071-138153 FORWARD LENGTH=394	sp|Q36450|NDUS2_NICSY NADH dehydrogenase [ubiquinone] iron-sulfur protein 2 OS=Nicotiana sylvestris GN=NAD7 PE=2 SV=1
CsaV3_6G024020	chr6	15919943	15920229	-	-	-	-
CsaV3_6G023970	chr6	15915875	15916084	-	-	-	-
CsaV3_6G024040	chr6	15921916	15922164	-	-	-	-
CsaV3_6G024120	chr6	15994339	15994575	-	-	-	-
CsaV3_6G024060	chr6	15923340	15935635	GO:0003824 catalytic activity;GO:0008152 metabolic process;	IPR001753 Crotonase superfamily;IPR029045 ClpP/crotonase-like domain superfamily	AT3G06860.1 | Symbols: MFP2, ATMFP2 | multifunctional protein 2 | chr3:2161926-2166009 FORWARD LENGTH=725	sp|Q39659|MFPA_CUCSA Glyoxysomal fatty acid beta-oxidation multifunctional protein MFP-a OS=Cucumis sativus PE=1 SV=1
CsaV3_6G024030	chr6	15920817	15921080	-	-	-	-
CsaV3_6G024140	chr6	15995136	15995479	-	-	-	-
CsaV3_6G024050	chr6	15923022	15923234	-	-	-	-
CsaV3_6G024090	chr6	15972871	15974181	-	-	-	-
CsaV3_6G024130	chr6	15994740	15995042	-	-	-	-
CsaV3_6G023980	chr6	15916249	15916437	-	IPR029014 NiFe hydrogenase-like	ATMG00510.1 | Symbols: NAD7 | NADH dehydrogenase subunit 7 | chrM:132071-138153 FORWARD LENGTH=394	sp|Q36450|NDUS2_NICSY NADH dehydrogenase [ubiquinone] iron-sulfur protein 2 OS=Nicotiana sylvestris GN=NAD7 PE=2 SV=1
CsaV3_6G024010	chr6	15919282	15919746	GO:0016651 oxidoreductase activity, acting on NAD(P)H;GO:0048038 quinone binding;GO:0051287 NAD binding;GO:0055114 oxidation-reduction process;	IPR001135 NADH-quinone oxidoreductase, subunit D;IPR029014 NiFe hydrogenase-like	ATMG00510.1 | Symbols: NAD7 | NADH dehydrogenase subunit 7 | chrM:132071-138153 FORWARD LENGTH=394	sp|Q36450|NDUS2_NICSY NADH dehydrogenase [ubiquinone] iron-sulfur protein 2 OS=Nicotiana sylvestris GN=NAD7 PE=2 SV=1
CsaV3_6G024200	chr6	16000682	16000882	-	-	-	-
CsaV3_6G024000	chr6	15917952	15918705	-	-	-	-
CsaV3_6G024080	chr6	15936262	15936579	-	IPR001623 DnaJ domain;IPR036869 DnaJ domain superfamily	AT5G05750.1 | Symbols: | DNAJ heat shock N-terminal domain-containing protein | chr5:1727595-1728479 FORWARD LENGTH=294	sp|Q9FH28|DNJ49_ARATH Chaperone protein dnaJ 49 OS=Arabidopsis thaliana GN=ATJ49 PE=2 SV=2
CsaV3_6G024180	chr6	15998121	15998579	GO:0016651 oxidoreductase activity, acting on NAD(P)H;GO:0048038 quinone binding;GO:0051287 NAD binding;GO:0055114 oxidation-reduction process;	IPR001135 NADH-quinone oxidoreductase, subunit D;IPR029014 NiFe hydrogenase-like	ATMG00510.1 | Symbols: NAD7 | NADH dehydrogenase subunit 7 | chrM:132071-138153 FORWARD LENGTH=394	sp|Q36450|NDUS2_NICSY NADH dehydrogenase [ubiquinone] iron-sulfur protein 2 OS=Nicotiana sylvestris GN=NAD7 PE=2 SV=1
CsaV3_6G024190	chr6	15999350	16000367	GO:0016651 oxidoreductase activity, acting on NAD(P)H;GO:0048038 quinone binding;GO:0051287 NAD binding;GO:0055114 oxidation-reduction process;	IPR001135 NADH-quinone oxidoreductase, subunit D;IPR029014 NiFe hydrogenase-like	ATMG00510.1 | Symbols: NAD7 | NADH dehydrogenase subunit 7 | chrM:132071-138153 FORWARD LENGTH=394	sp|Q36450|NDUS2_NICSY NADH dehydrogenase [ubiquinone] iron-sulfur protein 2 OS=Nicotiana sylvestris GN=NAD7 PE=2 SV=1
CsaV3_6G024170	chr6	15997774	15998115	-	IPR029014 NiFe hydrogenase-like	ATMG00510.1 | Symbols: NAD7 | NADH dehydrogenase subunit 7 | chrM:132071-138153 FORWARD LENGTH=394	sp|Q36450|NDUS2_NICSY NADH dehydrogenase [ubiquinone] iron-sulfur protein 2 OS=Nicotiana sylvestris GN=NAD7 PE=2 SV=1
CsaV3_6G023770	chr6	15756312	15758224	GO:0004842 ubiquitin-protein transferase activity;	IPR000569 HECT domain;IPR035983 HECT, E3 ligase catalytic domain	AT3G17205.3 | Symbols: UPL6 | ubiquitin protein ligase 6 | chr3:5873528-5881132 FORWARD LENGTH=1029	sp|Q8RWB8|UPL6_ARATH E3 ubiquitin-protein ligase UPL6 OS=Arabidopsis thaliana GN=UPL6 PE=2 SV=1
CsaV3_6G024150	chr6	15996084	15996278	-	IPR029014 NiFe hydrogenase-like	ATMG00510.1 | Symbols: NAD7 | NADH dehydrogenase subunit 7 | chrM:132071-138153 FORWARD LENGTH=394	sp|Q36450|NDUS2_NICSY NADH dehydrogenase [ubiquinone] iron-sulfur protein 2 OS=Nicotiana sylvestris GN=NAD7 PE=2 SV=1
CsaV3_6G024110	chr6	15984841	15991415	GO:0003857 3-hydroxyacyl-CoA dehydrogenase activity;GO:0006631 fatty acid metabolic process;GO:0016491 oxidoreductase activity;GO:0055114 oxidation-reduction process;	IPR006176 3-hydroxyacyl-CoA dehydrogenase, NAD binding;IPR029045 ClpP/crotonase-like domain superfamily;IPR036291 NAD(P)-binding domain superfamily	AT3G06860.1 | Symbols: MFP2, ATMFP2 | multifunctional protein 2 | chr3:2161926-2166009 FORWARD LENGTH=725	sp|Q39659|MFPA_CUCSA Glyoxysomal fatty acid beta-oxidation multifunctional protein MFP-a OS=Cucumis sativus PE=1 SV=1
CsaV3_6G023780	chr6	15795732	15796341	GO:0004857 enzyme inhibitor activity;GO:0043086 negative regulation of catalytic activity;GO:0046910 pectinesterase inhibitor activity;	IPR006501 Pectinesterase inhibitor domain;IPR034086 Pectinesterase inhibitor, plant;IPR035513 Invertase/pectin methylesterase inhibitor domain superfamily	AT3G17220.1 | Symbols: ATPMEI2, PMEI2 | pectin methylesterase inhibitor 2 | chr3:5883328-5883849 REVERSE LENGTH=173	sp|P83326|PMEI_ACTDE Pectinesterase inhibitor OS=Actinidia deliciosa GN=PMEI PE=1 SV=2
CsaV3_6G023960	chr6	15906335	15914473	GO:0003824 catalytic activity;GO:0008152 metabolic process;GO:0003857 3-hydroxyacyl-CoA dehydrogenase activity;GO:0006631 fatty acid metabolic process;GO:0016491 oxidoreductase activity;GO:0055114 oxidation-reduction process;	IPR001753 Crotonase superfamily;IPR006176 3-hydroxyacyl-CoA dehydrogenase, NAD binding;IPR029045 ClpP/crotonase-like domain superfamily;IPR036291 NAD(P)-binding domain superfamily	AT3G06860.1 | Symbols: MFP2, ATMFP2 | multifunctional protein 2 | chr3:2161926-2166009 FORWARD LENGTH=725	sp|Q39659|MFPA_CUCSA Glyoxysomal fatty acid beta-oxidation multifunctional protein MFP-a OS=Cucumis sativus PE=1 SV=1
CsaV3_6G024160	chr6	15996458	15996667	-	-	-	-
CsaV3_UNG082650	scaffold53	264997	268745	GO:0004471 malate dehydrogenase (decarboxylating) (NAD+) activity;GO:0055114 oxidation-reduction process;	IPR012301 Malic enzyme, N-terminal domain;IPR037062 Malic enzyme, N-terminal domain superfamily	AT4G00570.1 | Symbols: NAD-ME2 | NAD-dependent malic enzyme 2 | chr4:242817-246522 REVERSE LENGTH=607	sp|P37225|MAON_SOLTU NAD-dependent malic enzyme 59 kDa isoform, mitochondrial OS=Solanum tuberosum PE=1 SV=1
CsaV3_UNG072590	scaffold53	58474	58927	-	IPR035513 Invertase/pectin methylesterase inhibitor domain superfamily	-	sp|P83326|PMEI_ACTDE Pectinesterase inhibitor OS=Actinidia deliciosa GN=PMEI PE=1 SV=2
CsaV3_UNG082670	scaffold53	284825	285257	-	-	AT1G77320.1 | Symbols: MEI1 | transcription coactivators | chr1:29056740-29062710 FORWARD LENGTH=972	-
CsaV3_UNG082630	scaffold53	195916	197061	GO:0004471 malate dehydrogenase (decarboxylating) (NAD+) activity;GO:0055114 oxidation-reduction process;	IPR012301 Malic enzyme, N-terminal domain;IPR037062 Malic enzyme, N-terminal domain superfamily	AT4G00570.1 | Symbols: NAD-ME2 | NAD-dependent malic enzyme 2 | chr4:242817-246522 REVERSE LENGTH=607	sp|P37225|MAON_SOLTU NAD-dependent malic enzyme 59 kDa isoform, mitochondrial OS=Solanum tuberosum PE=1 SV=1
CsaV3_UNG082620	scaffold53	189126	190859	GO:0003676 nucleic acid binding;GO:0008270 zinc ion binding;	IPR000504 RNA recognition motif domain;IPR003954 RNA recognition motif domain, eukaryote;IPR034219 ZCRB1, RNA recognition motif;IPR035979 RNA-binding domain superfamily;IPR036875 Zinc finger, CCHC-type superfamily	AT3G10400.1 | Symbols: | RNA recognition motif and CCHC-type zinc finger domains containing protein | chr3:3232636-3233421 FORWARD LENGTH=261	sp|Q9CAE4|U1131_ARATH U11/U12 small nuclear ribonucleoprotein 31 kDa protein OS=Arabidopsis thaliana GN=SNRNP31 PE=2 SV=1
CsaV3_UNG077600	scaffold53	124934	125730	GO:0003676 nucleic acid binding;GO:0008270 zinc ion binding;	IPR000504 RNA recognition motif domain;IPR035979 RNA-binding domain superfamily;IPR036875 Zinc finger, CCHC-type superfamily	AT3G10400.1 | Symbols: | RNA recognition motif and CCHC-type zinc finger domains containing protein | chr3:3232636-3233421 FORWARD LENGTH=261	sp|Q9CAE4|U1131_ARATH U11/U12 small nuclear ribonucleoprotein 31 kDa protein OS=Arabidopsis thaliana GN=SNRNP31 PE=2 SV=1
CsaV3_2G027940	chr2	18474358	18478977	GO:0004970 ionotropic glutamate receptor activity;GO:0016020 membrane;	IPR001320 Ionotropic glutamate receptor;IPR001638 Solute-binding protein family 3/N-terminal domain of MltF;IPR001828 Receptor, ligand binding region;IPR028082 Periplasmic binding protein-like I	AT5G27100.1 | Symbols: ATGLR2.1, GLR2.1 | glutamate receptor 2.1 | chr5:9535160-9538311 REVERSE LENGTH=901	sp|O04660|GLR21_ARATH Glutamate receptor 2.1 OS=Arabidopsis thaliana GN=GLR2.1 PE=2 SV=2
CsaV3_2G032890	chr2	21732286	21733565	-	-	-	-
CsaV3_2G031900	chr2	21031867	21055758	-	IPR004158 Protein of unknown function DUF247, plant	AT4G31980.1 | Symbols: | unknown protein; CONTAINS InterPro DOMAIN/s: Protein of unknown function DUF247, plant (InterPro:IPR004158), Protein of unknown function DUF862, eukaryotic (InterPro:IPR008580); BEST Arabidopsis thaliana protein match is: Plant protein of unknown function (DUF247) (TAIR:AT5G11290.1); Has 1967 Blast hits to 1844 proteins in 183 species: Archae - 0; Bacteria - 6; Metazoa - …	sp|Q9SD53|Y3720_ARATH UPF0481 protein At3g47200 OS=Arabidopsis thaliana GN=At3g47200 PE=2 SV=1
CsaV3_2G033060	chr2	21920359	21946252	GO:0005515 protein binding;	IPR001680 WD40 repeat;IPR006594 LIS1 homology motif;IPR006595 CTLH, C-terminal LisH motif;IPR015943 WD40/YVTN repeat-like-containing domain superfamily;IPR017986 WD40-repeat-containing domain;IPR019775 WD40 repeat, conserved site;IPR020472 G-protein beta WD-40 repeat;IPR036322 WD40-repeat-containing domain superfamily	AT1G73720.1 | Symbols: SMU1 | transducin family protein / WD-40 repeat family protein | chr1:27725059-27729722 FORWARD LENGTH=511	sp|Q8W117|SMU1_ARATH Suppressor of mec-8 and unc-52 protein homolog 1 OS=Arabidopsis thaliana GN=SMU1 PE=1 SV=1
CsaV3_1G019490	chr1	12162051	12167747	GO:0007165 signal transduction;	IPR031307 Ninja family;IPR032308 Jas TPL-binding domain	AT4G28910.3 | Symbols: NINJA | novel interactor of JAZ | chr4:14264330-14265680 REVERSE LENGTH=425	sp|Q53HY2|NINJA_TOBAC Ninja-family protein mc410 OS=Nicotiana tabacum GN=MC410 PE=2 SV=1
CsaV3_1G019520	chr1	12201204	12201434	-	-	-	-
CsaV3_UNG239520	scaffold132	43218	46430	GO:0015074 DNA integration;GO:0003676 nucleic acid binding;	IPR000477 Reverse transcriptase domain;IPR000953 Chromo/chromo shadow domain;IPR001584 Integrase, catalytic core;IPR012337 Ribonuclease H-like superfamily;IPR016197 Chromo-like domain superfamily;IPR023780 Chromo domain;IPR036397 Ribonuclease H superfamily	ATMG00860.1 | Symbols: ORF158 | DNA/RNA polymerases superfamily protein | chrM:235916-236392 FORWARD LENGTH=158	sp|P0CT40|TF29_SCHPO Transposon Tf2-9 polyprotein OS=Schizosaccharomyces pombe (strain 972 / ATCC 24843) GN=Tf2-9 PE=3 SV=1
CsaV3_1G015900	chr1	11430039	11437813	-	-	-	-
CsaV3_1G013970	chr1	9382077	9388674	GO:0008146 sulfotransferase activity;GO:0016021 integral component of membrane;	IPR005331 Sulfotransferase;IPR010635 Heparan sulphate 6-sulfotransferase/Protein-tyrosine sulfotransferase	AT1G08030.1 | Symbols: TPST | tyrosylprotein sulfotransferase | chr1:2489575-2492741 REVERSE LENGTH=500	sp|Q3EDG5|TPST_ARATH Protein-tyrosine sulfotransferase OS=Arabidopsis thaliana GN=TPST PE=1 SV=3
CsaV3_1G015690	chr1	11251672	11261179	GO:0005525 GTP binding;	IPR006073 GTP binding domain;IPR023179 GTP-binding protein, orthogonal bundle domain superfamily;IPR027368 tRNA modification GTPase MnmE domain 2;IPR027417 P-loop containing nucleoside triphosphate hydrolase;IPR030378 Circularly permuted (CP)-type guanine nucleotide-binding (G) domain	AT1G08410.1 | Symbols: | P-loop containing nucleoside triphosphate hydrolases superfamily protein | chr1:2646307-2649106 FORWARD LENGTH=589	sp|Q9SJF1|LSG12_ARATH GTPase LSG1-2 OS=Arabidopsis thaliana GN=LSG1-2 PE=1 SV=1
CsaV3_1G014230	chr1	9664290	9664813	-	-	AT5G12890.1 | Symbols: | UDP-Glycosyltransferase superfamily protein | chr5:4069658-4071124 REVERSE LENGTH=488	sp|Q9LXV0|U92A1_ARATH UDP-glycosyltransferase 92A1 OS=Arabidopsis thaliana GN=UGT92A1 PE=2 SV=1
CsaV3_1G013990	chr1	9433237	9443008	GO:0008146 sulfotransferase activity;GO:0016021 integral component of membrane;	IPR010635 Heparan sulphate 6-sulfotransferase/Protein-tyrosine sulfotransferase	AT1G08030.1 | Symbols: TPST | tyrosylprotein sulfotransferase | chr1:2489575-2492741 REVERSE LENGTH=500	sp|Q3EDG5|TPST_ARATH Protein-tyrosine sulfotransferase OS=Arabidopsis thaliana GN=TPST PE=1 SV=3
CsaV3_1G013980	chr1	9406479	9412778	GO:0008146 sulfotransferase activity;GO:0016021 integral component of membrane;	IPR010635 Heparan sulphate 6-sulfotransferase/Protein-tyrosine sulfotransferase;IPR027417 P-loop containing nucleoside triphosphate hydrolase	AT1G08030.1 | Symbols: TPST | tyrosylprotein sulfotransferase | chr1:2489575-2492741 REVERSE LENGTH=500	sp|Q3EDG5|TPST_ARATH Protein-tyrosine sulfotransferase OS=Arabidopsis thaliana GN=TPST PE=1 SV=3
CsaV3_1G013730	chr1	8967007	8967221	-	-	-	-
CsaV3_1G014410	chr1	9860882	9866766	GO:0015074 DNA integration;GO:0003676 nucleic acid binding;	IPR000477 Reverse transcriptase domain;IPR001584 Integrase, catalytic core;IPR012337 Ribonuclease H-like superfamily;IPR036397 Ribonuclease H superfamily	ATMG00860.1 | Symbols: ORF158 | DNA/RNA polymerases superfamily protein | chrM:235916-236392 FORWARD LENGTH=158	sp|Q99315|YG31B_YEAST Transposon Ty3-G Gag-Pol polyprotein OS=Saccharomyces cerevisiae (strain ATCC 204508 / S288c) GN=TY3B-G PE=1 SV=3
CsaV3_1G013810	chr1	9107809	9112955	-	-	-	-
CsaV3_1G014340	chr1	9791027	9799244	GO:0006508 proteolysis;GO:0008236 serine-type peptidase activity;	IPR008758 Peptidase S28;IPR029058 Alpha/Beta hydrolase fold	AT5G22860.1 | Symbols: | Serine carboxypeptidase S28 family protein | chr5:7639511-7642945 REVERSE LENGTH=502	sp|Q5RBU7|PCP_PONAB Lysosomal Pro-X carboxypeptidase OS=Pongo abelii GN=PRCP PE=2 SV=1
CsaV3_1G014330	chr1	9770482	9778262	GO:0003676 nucleic acid binding;GO:0005515 protein binding;	IPR003100 PAZ domain;IPR003165 Piwi domain;IPR012337 Ribonuclease H-like superfamily;IPR014811 Argonaute, linker 1 domain;IPR032472 Argonaute linker 2 domain;IPR032473 Protein argonaute, Mid domain;IPR032474 Protein argonaute, N-terminal;IPR036085 PAZ domain superfamily;IPR036397 Ribonuclease H superfamily	AT2G27880.1 | Symbols: AGO5 | Argonaute family protein | chr2:11871488-11876712 FORWARD LENGTH=997	sp|Q9SJK3|AGO5_ARATH Protein argonaute 5 OS=Arabidopsis thaliana GN=AGO5 PE=1 SV=2
CsaV3_1G013820	chr1	9114512	9115082	-	-	-	-
CsaV3_UNG088700	scaffold54	40286	40561	-	-	AT4G15890.1 | Symbols: | binding | chr4:9017453-9022745 FORWARD LENGTH=1314	-
CsaV3_UNG083670	scaffold54	1932	2953	GO:0004857 enzyme inhibitor activity;GO:0043086 negative regulation of catalytic activity;GO:0046910 pectinesterase inhibitor activity;	IPR006501 Pectinesterase inhibitor domain;IPR034086 Pectinesterase inhibitor, plant;IPR035513 Invertase/pectin methylesterase inhibitor domain superfamily	AT3G17220.1 | Symbols: ATPMEI2, PMEI2 | pectin methylesterase inhibitor 2 | chr3:5883328-5883849 REVERSE LENGTH=173	sp|P83326|PMEI_ACTDE Pectinesterase inhibitor OS=Actinidia deliciosa GN=PMEI PE=1 SV=2
CsaV3_UNG090700	scaffold54	46369	46602	-	IPR036291 NAD(P)-binding domain superfamily	AT2G47650.1 | Symbols: UXS4 | UDP-xylose synthase 4 | chr2:19538751-19541364 REVERSE LENGTH=443	sp|Q8S8T4|UXS4_ARATH UDP-glucuronic acid decarboxylase 4 OS=Arabidopsis thaliana GN=UXS4 PE=2 SV=1
CsaV3_UNG088690	scaffold54	37717	40137	GO:0005488 binding;GO:0007076 mitotic chromosome condensation;	IPR011989 Armadillo-like helical;IPR016024 Armadillo-type fold;IPR026971 Condensin subunit 1/Condensin-2 complex subunit D3;IPR032682 Condensin complex subunit 1, C-terminal	AT4G15890.1 | Symbols: | binding | chr4:9017453-9022745 FORWARD LENGTH=1314	sp|P42695|CNDD3_HUMAN Condensin-2 complex subunit D3 OS=Homo sapiens GN=NCAPD3 PE=1 SV=2
CsaV3_6G021230	chr6	14150830	14155413	GO:0004857 enzyme inhibitor activity;GO:0043086 negative regulation of catalytic activity;GO:0046910 pectinesterase inhibitor activity;	IPR006501 Pectinesterase inhibitor domain;IPR034086 Pectinesterase inhibitor, plant;IPR035513 Invertase/pectin methylesterase inhibitor domain superfamily	AT3G17220.1 | Symbols: ATPMEI2, PMEI2 | pectin methylesterase inhibitor 2 | chr3:5883328-5883849 REVERSE LENGTH=173	sp|P83326|PMEI_ACTDE Pectinesterase inhibitor OS=Actinidia deliciosa GN=PMEI PE=1 SV=2
CsaV3_6G021440	chr6	14492259	14495125	-	-	AT5G63970.2 | Symbols: | Copine (Calcium-dependent phospholipid-binding protein) family | chr5:25607006-25608916 REVERSE LENGTH=367	sp|Q8RX26|RGLG3_ARATH E3 ubiquitin-protein ligase RGLG3 OS=Arabidopsis thaliana GN=RGLG3 PE=1 SV=1
CsaV3_6G021250	chr6	14179026	14180283	GO:0004857 enzyme inhibitor activity;GO:0043086 negative regulation of catalytic activity;GO:0046910 pectinesterase inhibitor activity;	IPR006501 Pectinesterase inhibitor domain;IPR034086 Pectinesterase inhibitor, plant;IPR035513 Invertase/pectin methylesterase inhibitor domain superfamily	AT3G17220.1 | Symbols: ATPMEI2, PMEI2 | pectin methylesterase inhibitor 2 | chr3:5883328-5883849 REVERSE LENGTH=173	sp|P83326|PMEI_ACTDE Pectinesterase inhibitor OS=Actinidia deliciosa GN=PMEI PE=1 SV=2
CsaV3_6G022270	chr6	15215049	15215300	-	-	-	-
CsaV3_6G021320	chr6	14362884	14366786	GO:0007165 signal transduction;	IPR031307 Ninja family;IPR032308 Jas TPL-binding domain	AT4G28910.3 | Symbols: NINJA | novel interactor of JAZ | chr4:14264330-14265680 REVERSE LENGTH=425	sp|Q53HY2|NINJA_TOBAC Ninja-family protein mc410 OS=Nicotiana tabacum GN=MC410 PE=2 SV=1
CsaV3_6G021300	chr6	14356123	14358537	-	-	AT4G28890.1 | Symbols: | RING/U-box superfamily protein | chr4:14256437-14257735 REVERSE LENGTH=432	sp|Q5XF85|ATL42_ARATH E3 ubiquitin-protein ligase ATL42 OS=Arabidopsis thaliana GN=ATL42 PE=1 SV=2
CsaV3_6G021270	chr6	14302753	14307733	GO:0003824 catalytic activity;GO:0004672 protein kinase activity;GO:0005524 ATP binding;GO:0006468 protein phosphorylation;GO:0043169 cation binding;	IPR000222 PPM-type phosphatase, divalent cation binding;IPR000595 Cyclic nucleotide-binding domain;IPR000719 Protein kinase domain;IPR001932 PPM-type phosphatase domain;IPR011009 Protein kinase-like domain superfamily;IPR014710 RmlC-like jelly roll fold;IPR018490 Cyclic nucleotide-binding-like;IPR036457 PPM-type phosphatase domain superfamily	AT2G20050.1 | Symbols: | protein serine/threonine phosphatases;protein kinases;catalytics;cAMP-dependent protein kinase regulators;ATP binding;protein serine/threonine phosphatases | chr2:8649779-8654193 REVERSE LENGTH=1094	sp|Q9SL76|P2C19_ARATH Protein phosphatase 2C and cyclic nucleotide-binding/kinase domain-containing protein OS=Arabidopsis thaliana GN=At2g20050/At2g20040 PE=2 SV=2
CsaV3_6G022750	chr6	15663460	15663750	GO:0004842 ubiquitin-protein transferase activity;	IPR000569 HECT domain;IPR035983 HECT, E3 ligase catalytic domain	AT3G17205.3 | Symbols: UPL6 | ubiquitin protein ligase 6 | chr3:5873528-5881132 FORWARD LENGTH=1029	sp|Q8RWB8|UPL6_ARATH E3 ubiquitin-protein ligase UPL6 OS=Arabidopsis thaliana GN=UPL6 PE=2 SV=1
CsaV3_6G021240	chr6	14164624	14168499	-	-	AT3G17205.2 | Symbols: UPL6 | ubiquitin protein ligase 6 | chr3:5873528-5881132 FORWARD LENGTH=1015	sp|Q8RWB8|UPL6_ARATH E3 ubiquitin-protein ligase UPL6 OS=Arabidopsis thaliana GN=UPL6 PE=2 SV=1
CsaV3_6G021860	chr6	14849262	14849607	-	-	-	-
CsaV3_6G021260	chr6	14236238	14241197	-	-	AT2G13680.1 | Symbols: CALS5, GLS2, ATGSL02 | callose synthase 5 | chr2:5695124-5706134 FORWARD LENGTH=1923	sp|Q3B724|CALS5_ARATH Callose synthase 5 OS=Arabidopsis thaliana GN=CALS5 PE=1 SV=1
CsaV3_6G021750	chr6	14722920	14725847	GO:0032981 mitochondrial respiratory chain complex I assembly;	IPR007523 NDUFAF3/Mth938 domain-containing protein;IPR034095 NADH dehydrogenase [ubiquinone] 1 alpha subcomplex assembly factor 3;IPR036748 MTH938-like superfamily	AT3G60150.1 | Symbols: | Protein of unknown function (DUF498/DUF598) | chr3:22222152-22223350 FORWARD LENGTH=170	sp|Q6DFN1|NDUF3_XENTR NADH dehydrogenase [ubiquinone] 1 alpha subcomplex assembly factor 3 OS=Xenopus tropicalis GN=ndufaf3 PE=2 SV=1
CsaV3_UNG226790	scaffold113	116027	119306	-	IPR013083 Zinc finger, RING/FYVE/PHD-type	AT5G55390.2 | Symbols: EDM2 | ENHANCED DOWNY MILDEW 2 | chr5:22448152-22454414 REVERSE LENGTH=1297	sp|F4K3G5|EDM2_ARATH Protein ENHANCED DOWNY MILDEW 2 OS=Arabidopsis thaliana GN=EDM2 PE=1 SV=1
CsaV3_UNG226780	scaffold113	115709	115933	-	-	-	-
CsaV3_5G020630	chr5	15660384	15662817	-	IPR007109 Brix domain;IPR026532 Ribosome biogenesis protein BRX1	AT1G52930.1 | Symbols: | Ribosomal RNA processing Brix domain protein | chr1:19711261-19713103 FORWARD LENGTH=320	sp|Q9C928|BRX12_ARATH Ribosome biogenesis protein BRX1 homolog 2 OS=Arabidopsis thaliana GN=BRIX1-2 PE=2 SV=1
CsaV3_5G020740	chr5	15854286	15877228	GO:0003824 catalytic activity;GO:0004152 dihydroorotate dehydrogenase activity;GO:0006207 'de novo' pyrimidine nucleobase biosynthetic process;GO:0055114 oxidation-reduction process;GO:0016020 membrane;GO:0005737 cytoplasm;GO:0016627 oxidoreductase activity, acting on the CH-CH group of donors;	IPR001295 Dihydroorotate dehydrogenase, conserved site;IPR005719 Dihydroorotate dehydrogenase, class 2;IPR005720 Dihydroorotate dehydrogenase domain;IPR013785 Aldolase-type TIM barrel	AT5G23300.1 | Symbols: PYRD | pyrimidine d | chr5:7847792-7850243 REVERSE LENGTH=460	sp|P32746|PYRD_ARATH Dihydroorotate dehydrogenase (quinone), mitochondrial OS=Arabidopsis thaliana GN=PYRD PE=1 SV=2
CsaV3_5G019990	chr5	14593127	14604375	-	IPR036691 Endonuclease/exonuclease/phosphatase superfamily	AT1G31500.2 | Symbols: | DNAse I-like superfamily protein | chr1:11273821-11276147 REVERSE LENGTH=358	sp|A8MS41|CCR4D_ARATH Carbon catabolite repressor protein 4 homolog 4 OS=Arabidopsis thaliana GN=CCR4-4 PE=1 SV=1
CsaV3_5G020060	chr5	14752438	14757521	-	-	AT2G13680.1 | Symbols: CALS5, GLS2, ATGSL02 | callose synthase 5 | chr2:5695124-5706134 FORWARD LENGTH=1923	sp|Q3B724|CALS5_ARATH Callose synthase 5 OS=Arabidopsis thaliana GN=CALS5 PE=1 SV=1
CsaV3_5G019970	chr5	14556179	14591543	-	IPR036420 BRCT domain superfamily	AT1G77320.1 | Symbols: MEI1 | transcription coactivators | chr1:29056740-29062710 FORWARD LENGTH=972	-
CsaV3_5G020190	chr5	14968367	14989593	-	IPR006636 Heat shock chaperonin-binding	AT5G16620.1 | Symbols: PDE120, TIC40, ATTIC40 | hydroxyproline-rich glycoprotein family protein | chr5:5450808-5454256 FORWARD LENGTH=447	sp|Q8GT66|TIC40_PEA Protein TIC 40, chloroplastic OS=Pisum sativum GN=TIC40 PE=1 SV=1
CsaV3_5G019980	chr5	14570940	14572832	-	-	AT1G21600.2 | Symbols: PTAC6 | plastid transcriptionally active 6 | chr1:7571514-7573782 REVERSE LENGTH=328	-
CsaV3_5G020370	chr5	15276061	15276387	-	-	-	-
CsaV3_5G020790	chr5	15927344	15932445	-	IPR003734 Domain of unknown function DUF155	AT1G69380.1 | Symbols: | Protein of unknown function (DUF155) | chr1:26081729-26083431 REVERSE LENGTH=373	-
CsaV3_5G020460	chr5	15362833	15363593	-	-	-	-
CsaV3_5G020390	chr5	15277664	15278229	-	-	-	-
CsaV3_5G020480	chr5	15367684	15370255	-	-	AT3G18050.1 | Symbols: | unknown protein; BEST Arabidopsis thaliana protein match is: unknown protein (TAIR:AT4G28100.1); Has 67 Blast hits to 66 proteins in 12 species: Archae - 0; Bacteria - 0; Metazoa - 0; Fungi - 0; Plants - 67; Viruses - 0; Other Eukaryotes - 0 (source: NCBI BLink). | chr3:6180931-6182593 FORWARD LENGTH=335	sp|Q9SUC9|UGPI7_ARATH Uncharacterized GPI-anchored protein At4g28100 OS=Arabidopsis thaliana GN=At4g28100 PE=1 SV=1
CsaV3_5G020810	chr5	16141805	16144032	-	-	-	-
CsaV3_1G036160	chr1	22143541	22147380	GO:0006812 cation transport;GO:0008324 cation transmembrane transporter activity;GO:0016021 integral component of membrane;GO:0055085 transmembrane transport;GO:0006816 calcium ion transport;GO:0015369 calcium:proton antiporter activity;	IPR004713 Calcium/proton exchanger;IPR004798 Calcium/proton exchanger CAX;IPR004837 Sodium/calcium exchanger membrane region	AT3G51860.1 | Symbols: CAX3, ATHCX1, CAX1-LIKE, ATCAX3 | cation exchanger 3 | chr3:19239458-19242519 FORWARD LENGTH=459	sp|Q93Z81|CAX3_ARATH Vacuolar cation/proton exchanger 3 OS=Arabidopsis thaliana GN=CAX3 PE=1 SV=1
CsaV3_1G036270	chr1	22234128	22240674	-	-	-	-
CsaV3_1G037560	chr1	23485001	23552442	GO:0003678 DNA helicase activity;GO:0005524 ATP binding;GO:0006260 DNA replication;	IPR006171 TOPRIM domain;IPR007694 DNA helicase, DnaB-like, C-terminal;IPR027417 P-loop containing nucleoside triphosphate hydrolase;IPR034154 Archaeal primase DnaG/twinkle, TOPRIM domain	AT1G30680.1 | Symbols: | toprim domain-containing protein | chr1:10881665-10886060 FORWARD LENGTH=709	sp|B5X582|TWIH_ARATH Twinkle homolog protein, chloroplastic/mitochondrial OS=Arabidopsis thaliana GN=At1g30680 PE=1 SV=1
CsaV3_1G037240	chr1	23149062	23162675	GO:0005852 eukaryotic translation initiation factor 3 complex;GO:0005515 protein binding;	IPR000717 Proteasome component (PCI) domain;IPR027512 Eukaryotic translation initiation factor 3 subunit A;IPR036388 Winged helix-like DNA-binding domain superfamily	AT4G11420.1 | Symbols: EIF3A, ATEIF3A-1, EIF3A-1, ATTIF3A1, TIF3A1 | eukaryotic translation initiation factor 3A | chr4:6947834-6952053 REVERSE LENGTH=987	sp|Q9LD55|EIF3A_ARATH Eukaryotic translation initiation factor 3 subunit A OS=Arabidopsis thaliana GN=TIF3A1 PE=1 SV=1
CsaV3_1G037260	chr1	23181124	23183525	-	-	-	-
CsaV3_1G037070	chr1	22996359	23000522	GO:0050660 flavin adenine dinucleotide binding;GO:0016491 oxidoreductase activity;GO:0055114 oxidation-reduction process;GO:0003824 catalytic activity;GO:0016614 oxidoreductase activity, acting on CH-OH group of donors;	IPR006094 FAD linked oxidase, N-terminal;IPR012951 Berberine/berberine-like;IPR016166 FAD-binding, type 2;IPR016167 FAD-binding, type 2, subdomain 1;IPR016169 CO dehydrogenase flavoprotein-like, FAD-binding, subdomain 2;IPR036318 FAD-binding, type 2-like superfamily	AT1G30700.1 | Symbols: | FAD-binding Berberine family protein | chr1:10892623-10894437 FORWARD LENGTH=527	sp|Q9SA85|BBE8_ARATH Berberine bridge enzyme-like 8 OS=Arabidopsis thaliana GN=At1g30700 PE=2 SV=1
CsaV3_1G037490	chr1	23421478	23425934	GO:0016491 oxidoreductase activity;GO:0050660 flavin adenine dinucleotide binding;GO:0055114 oxidation-reduction process;GO:0016614 oxidoreductase activity, acting on CH-OH group of donors;GO:0003824 catalytic activity;	IPR006094 FAD linked oxidase, N-terminal;IPR012951 Berberine/berberine-like;IPR016166 FAD-binding, type 2;IPR016167 FAD-binding, type 2, subdomain 1;IPR016169 CO dehydrogenase flavoprotein-like, FAD-binding, subdomain 2;IPR036318 FAD-binding, type 2-like superfamily	AT5G44400.1 | Symbols: | FAD-binding Berberine family protein | chr5:17886365-17888071 REVERSE LENGTH=537	sp|A6P6V9|CBDAS_CANSA Cannabidiolic acid synthase OS=Cannabis sativa GN=CBDAS PE=1 SV=1
CsaV3_UNG133030	scaffold46	87158	98213	GO:0005515 protein binding;	IPR002885 Pentatricopeptide repeat;IPR011990 Tetratricopeptide-like helical domain superfamily	AT4G35130.1 | Symbols: | Tetratricopeptide repeat (TPR)-like superfamily protein | chr4:16721084-16723498 REVERSE LENGTH=804	sp|O49619|PP350_ARATH Pentatricopeptide repeat-containing protein At4g35130, chloroplastic OS=Arabidopsis thaliana GN=PCMP-H27 PE=3 SV=1
CsaV3_UNG143090	scaffold46	191586	224968	GO:0003885 D-arabinono-1,4-lactone oxidase activity;GO:0016020 membrane;GO:0055114 oxidation-reduction process;GO:0050660 flavin adenine dinucleotide binding;GO:0016614 oxidoreductase activity, acting on CH-OH group of donors;GO:0003824 catalytic activity;GO:0016633 galactonolactone dehydrogenase activity;GO:0016491 oxidoreductase activity;GO:0016899 oxidoreductase activity, acting on the CH-OH g…	IPR006094 FAD linked oxidase, N-terminal;IPR007173 D-arabinono-1,4-lactone oxidase;IPR010029 Galactonolactone dehydrogenase;IPR010031 L-gulonolactone/D-arabinono-1,4-lactone oxidase;IPR016166 FAD-binding, type 2;IPR016167 FAD-binding, type 2, subdomain 1;IPR016169 CO dehydrogenase flavoprotein-like, FAD-binding, subdomain 2;IPR016170 Vanillyl-alcohol oxidase/Cytokinin dehydrogenase C-terminal dom…	AT3G47930.1 | Symbols: ATGLDH, GLDH | L-galactono-1,4-lactone dehydrogenase | chr3:17684500-17687426 FORWARD LENGTH=610	sp|O47881|GLDH_BRAOL L-galactono-1,4-lactone dehydrogenase, mitochondrial OS=Brassica oleracea PE=1 SV=1
CsaV3_UNG143080	scaffold46	181068	181358	-	-	-	-
CsaV3_3G024980	chr3	21939386	21945061	GO:0006508 proteolysis;GO:0008234 cysteine-type peptidase activity;	IPR003653 Ulp1 protease family, C-terminal catalytic domain	-	-
CsaV3_3G025190	chr3	22178731	22180120	-	IPR014729 Rossmann-like alpha/beta/alpha sandwich fold;IPR014730 Electron transfer flavoprotein, alpha/beta-subunit, N-terminal;IPR033947 Electron transfer flavoprotein, alpha subunit, N-terminal	AT1G50940.1 | Symbols: ETFALPHA | electron transfer flavoprotein alpha | chr1:18878038-18879939 REVERSE LENGTH=363	sp|Q9C6I6|ETFA_ARATH Electron transfer flavoprotein subunit alpha, mitochondrial OS=Arabidopsis thaliana GN=ETFA PE=1 SV=1
CsaV3_3G025200	chr3	22199967	22200140	-	-	-	-
CsaV3_3G025140	chr3	22064175	22064355	-	-	ATMG00860.1 | Symbols: ORF158 | DNA/RNA polymerases superfamily protein | chrM:235916-236392 FORWARD LENGTH=158	sp|P0CT40|TF29_SCHPO Transposon Tf2-9 polyprotein OS=Schizosaccharomyces pombe (strain 972 / ATCC 24843) GN=Tf2-9 PE=3 SV=1
CsaV3_3G025170	chr3	22117282	22167667	GO:0004471 malate dehydrogenase (decarboxylating) (NAD+) activity;GO:0055114 oxidation-reduction process;GO:0051287 NAD binding;	IPR012301 Malic enzyme, N-terminal domain;IPR012302 Malic enzyme, NAD-binding;IPR036291 NAD(P)-binding domain superfamily;IPR037062 Malic enzyme, N-terminal domain superfamily	AT4G00570.1 | Symbols: NAD-ME2 | NAD-dependent malic enzyme 2 | chr4:242817-246522 REVERSE LENGTH=607	sp|P37225|MAON_SOLTU NAD-dependent malic enzyme 59 kDa isoform, mitochondrial OS=Solanum tuberosum PE=1 SV=1
CsaV3_2G004770	chr2	2576909	2591856	GO:0016866 intramolecular transferase activity;	IPR002365 Terpene synthase, conserved site;IPR008930 Terpenoid cyclases/protein prenyltransferase alpha-alpha toroid;IPR018333 Squalene cyclase;IPR032696 Squalene cyclase, C-terminal;IPR032697 Squalene cyclase, N-terminal	AT1G78950.1 | Symbols: | Terpenoid cyclases family protein | chr1:29684558-29688673 REVERSE LENGTH=759	sp|Q948R6|IMFS_LUFAE Isomultiflorenol synthase OS=Luffa aegyptiaca GN=IMS1 PE=1 SV=1
CsaV3_2G005020	chr2	2720130	2724573	GO:0004866 endopeptidase inhibitor activity;	IPR002160 Proteinase inhibitor I3, Kunitz legume;IPR011065 Kunitz inhibitor STI-like superfamily	AT1G73260.1 | Symbols: ATKTI1, KTI1 | kunitz trypsin inhibitor 1 | chr1:27547410-27548057 REVERSE LENGTH=215	sp|P13087|MIRA_SYNDU Miraculin OS=Synsepalum dulcificum PE=1 SV=3
CsaV3_1G026630	chr1	14383033	14396789	-	-	AT1G31870.2 | Symbols: | unknown protein; FUNCTIONS IN: molecular_function unknown; INVOLVED IN: biological_process unknown; LOCATED IN: cytosol, nucleus; EXPRESSED IN: 25 plant structures; EXPRESSED DURING: 15 growth stages; CONTAINS InterPro DOMAIN/s: Protein of unknown function DUF2050, pre-mRNA-splicing factor (InterPro:IPR018609); Has 35333 Blast hits to 34131 proteins in 2444 species: Archa…	-
CsaV3_1G026590	chr1	14330106	14330294	-	-	ATMG00520.1 | Symbols: MATR | Intron maturase, type II family protein | chrM:144294-146312 REVERSE LENGTH=672	-
CsaV3_UNG224710	scaffold110	56394	56653	-	-	-	-
CsaV3_UNG110830	scaffold54	371314	371476	-	-	-	-
CsaV3_1G028020	chr1	14952143	14952383	-	-	-	-
CsaV3_UNG230050	scaffold116	18148	18394	-	-	-	-
CsaV3_UNG195490	scaffold38	177205	177541	-	-	-	-
CsaV3_UNG180380	scaffold38	47029	48044	-	-	AT5G55390.2 | Symbols: EDM2 | ENHANCED DOWNY MILDEW 2 | chr5:22448152-22454414 REVERSE LENGTH=1297	sp|F4K3G5|EDM2_ARATH Protein ENHANCED DOWNY MILDEW 2 OS=Arabidopsis thaliana GN=EDM2 PE=1 SV=1
CsaV3_UNG206710	scaffold38	324397	324733	-	-	-	-
CsaV3_UNG240520	scaffold134	6296	10215	-	-	-	-
CsaV3_UNG135030	scaffold66	118005	118174	GO:0003676 nucleic acid binding;GO:0015074 DNA integration;	IPR001584 Integrase, catalytic core;IPR012337 Ribonuclease H-like superfamily;IPR036397 Ribonuclease H superfamily	-	-
CsaV3_5G018960	chr5	14425320	14425867	-	-	AT1G77320.2 | Symbols: MEI1 | transcription coactivators | chr1:29056740-29062710 FORWARD LENGTH=955	-
CsaV3_5G013200	chr5	9614147	9617966	GO:0003735 structural constituent of ribosome;GO:0005840 ribosome;GO:0006412 translation;GO:0009521 photosystem;GO:0009767 photosynthetic electron transport chain;GO:0016020 membrane;GO:0016168 chlorophyll binding;GO:0019684 photosynthesis, light reaction;	IPR000218 Ribosomal protein L14P;IPR000932 Photosystem antenna protein-like;IPR036853 Ribosomal protein L14P superfamily	ATCG00170.1 | Symbols: RPOC2 | DNA-directed RNA polymerase family protein | chrC:15938-20068 REVERSE LENGTH=1376	sp|Q4VZP3|RPOC2_CUCSA DNA-directed RNA polymerase subunit beta'' OS=Cucumis sativus GN=rpoC2 PE=3 SV=1
CsaV3_UNG236430	scaffold126	6409	17181	-	-	-	-
CsaV3_2G016340	chr2	13529699	13530307	-	-	-	-
CsaV3_2G010100	chr2	6848349	6854213	-	-	-	-
CsaV3_5G035450	chr5	28001054	28002788	-	-	-	-
CsaV3_5G035500	chr5	28057761	28059496	-	-	-	-
CsaV3_5G035430	chr5	27982382	27984117	-	-	-	-
CsaV3_5G035470	chr5	28023964	28025700	-	-	-	-
CsaV3_6G027390	chr6	16530717	16563775	-	IPR001965 Zinc finger, PHD-type;IPR011011 Zinc finger, FYVE/PHD-type;IPR013083 Zinc finger, RING/FYVE/PHD-type	AT5G55390.2 | Symbols: EDM2 | ENHANCED DOWNY MILDEW 2 | chr5:22448152-22454414 REVERSE LENGTH=1297	sp|F4K3G5|EDM2_ARATH Protein ENHANCED DOWNY MILDEW 2 OS=Arabidopsis thaliana GN=EDM2 PE=1 SV=1
CsaV3_2G000010	chr2	47333	47487	-	-	-	-
CsaV3_3G005600	chr3	4808334	4808862	-	-	-	-
CsaV3_3G014480	chr3	10825865	10826116	-	-	-	-
CsaV3_3G021070	chr3	17616354	17616753	-	-	-	-
CsaV3_3G018750	chr3	14472865	14474433	-	-	-	-
CsaV3_3G021340	chr3	18263509	18264525	-	-	-	-
CsaV3_UNG235430	scaffold122	63906	64060	-	-	-	-
CsaV3_7G011300	chr7	6013722	6014222	-	-	-	-
CsaV3_7G012750	chr7	6992592	6993380	-	IPR013083 Zinc finger, RING/FYVE/PHD-type	AT5G55390.2 | Symbols: EDM2 | ENHANCED DOWNY MILDEW 2 | chr5:22448152-22454414 REVERSE LENGTH=1297	sp|F4K3G5|EDM2_ARATH Protein ENHANCED DOWNY MILDEW 2 OS=Arabidopsis thaliana GN=EDM2 PE=1 SV=1
CsaV3_7G012620	chr7	6549054	6549242	-	-	-	-
CsaV3_4G031130	chr4	21298314	21298493	-	-	-	-
CsaV3_4G038010	chr4	26739889	26741034	-	-	-	-
CsaV3_4G031140	chr4	21304829	21305013	-	-	-	-
CsaV3_4G031110	chr4	21283302	21283483	-	-	-	-
CsaV3_1G017330	chr1	11898456	11902727	-	-	-	-
CsaV3_4G003010	chr4	1863185	1863524	-	-	-	-
CsaV3_4G007840	chr4	5481550	5481801	-	-	-	-
CsaV3_7G018470	chr7	8407102	8433301	-	-	AT1G31870.2 | Symbols: | unknown protein; FUNCTIONS IN: molecular_function unknown; INVOLVED IN: biological_process unknown; LOCATED IN: cytosol, nucleus; EXPRESSED IN: 25 plant structures; EXPRESSED DURING: 15 growth stages; CONTAINS InterPro DOMAIN/s: Protein of unknown function DUF2050, pre-mRNA-splicing factor (InterPro:IPR018609); Has 35333 Blast hits to 34131 proteins in 2444 species: Archa…	-
CsaV3_7G018480	chr7	8442356	8443135	-	-	-	-
CsaV3_2G019380	chr2	15358629	15371105	-	-	AT4G34135.2 | Symbols: UGT73B2 | UDP-glucosyltransferase 73B2 | chr4:16346009-16347016 REVERSE LENGTH=335	sp|D4Q9Z4|SGT2_SOYBN Soyasapogenol B glucuronide galactosyltransferase OS=Glycine max GN=GmSGT2 PE=1 SV=1
CsaV3_6G018430	chr6	12941174	12941493	-	-	-	-
CsaV3_UNG167270	scaffold87	61334	62169	-	-	-	-
CsaV3_UNG010130	scaffold40	413874	414061	-	-	-	-
CsaV3_5G017180	chr5	13771784	13772034	-	-	-	-
CsaV3_5G017010	chr5	13593232	13594924	-	-	-	-
CsaV3_4G024370	chr4	14272807	14273000	-	-	-	-
CsaV3_7G014990	chr7	7680904	7694824	-	-	-	-
CsaV3_5G014310	chr5	11325390	11325562	-	-	-	-
CsaV3_5G014830	chr5	11936336	11936609	GO:0006952 defense response;GO:0009607 response to biotic stimulus;	IPR000916 Bet v I/Major latex protein;IPR023393 START-like domain superfamily	AT1G14940.1 | Symbols: | Polyketide cyclase/dehydrase and lipid transport superfamily protein | chr1:5154775-5155512 REVERSE LENGTH=155	sp|Q9ZVF3|ML328_ARATH MLP-like protein 328 OS=Arabidopsis thaliana GN=MLP328 PE=2 SV=1
CsaV3_5G015250	chr5	12503193	12503470	-	-	-	-
CsaV3_5G015020	chr5	12198474	12198690	-	-	-	-
CsaV3_5G015920	chr5	13474327	13474721	-	-	-	-
CsaV3_5G013830	chr5	10588060	10588313	GO:0006869 lipid transport;	IPR016140 Bifunctional inhibitor/plant lipid transfer protein/seed storage helical domain;IPR033872 Non-specific lipid-transfer protein type 2;IPR036312 Bifunctional inhibitor/plant lipid transfer protein/seed storage helical domain superfamily	AT5G38160.1 | Symbols: | Bifunctional inhibitor/lipid-transfer protein/seed storage 2S albumin superfamily protein | chr5:15225836-15226147 FORWARD LENGTH=103	sp|Q43681|NLTP_VIGUN Probable non-specific lipid-transfer protein AKCS9 OS=Vigna unguiculata PE=2 SV=1
CsaV3_5G015850	chr5	13432204	13432493	-	-	-	-
CsaV3_5G015910	chr5	13474020	13474234	-	-	-	-
CsaV3_5G013890	chr5	10681784	10682010	GO:0006869 lipid transport;	IPR016140 Bifunctional inhibitor/plant lipid transfer protein/seed storage helical domain;IPR033872 Non-specific lipid-transfer protein type 2;IPR036312 Bifunctional inhibitor/plant lipid transfer protein/seed storage helical domain superfamily	AT1G48750.1 | Symbols: | Bifunctional inhibitor/lipid-transfer protein/seed storage 2S albumin superfamily protein | chr1:18036019-18036303 FORWARD LENGTH=94	sp|Q43681|NLTP_VIGUN Probable non-specific lipid-transfer protein AKCS9 OS=Vigna unguiculata PE=2 SV=1
CsaV3_UNG234360	scaffold120	41897	42207	-	-	-	-
CsaV3_UNG121970	scaffold86	31979	32395	-	-	-	-
CsaV3_UNG123970	scaffold86	33119	137725	-	IPR001357 BRCT domain;IPR036420 BRCT domain superfamily	AT1G77320.1 | Symbols: MEI1 | transcription coactivators | chr1:29056740-29062710 FORWARD LENGTH=972	sp|Q800K6|TOB1A_XENLA DNA topoisomerase 2-binding protein 1-A OS=Xenopus laevis GN=topbp1-A PE=1 SV=2
CsaV3_UNG209690	scaffold18_1	1082371	1274640	-	-	-	-
CsaV3_UNG210410	scaffold18_1	1387043	1387205	-	-	-	-
CsaV3_UNG209800	scaffold18_1	1124868	1125235	-	-	-	-
CsaV3_UNG209540	scaffold18_1	1033675	1033895	-	-	-	-
CsaV3_UNG209580	scaffold18_1	1055541	1055869	-	-	-	-
CsaV3_UNG201540	scaffold18_1	224571	224766	-	-	-	-
CsaV3_UNG207830	scaffold18_1	386989	390191	GO:0015078 hydrogen ion transmembrane transporter activity;GO:0015991 ATP hydrolysis coupled proton transport;GO:0033177 proton-transporting two-sector ATPase complex, proton-transporting domain;GO:0015986 ATP synthesis coupled proton transport;GO:0045263 proton-transporting ATP synthase complex, coupling factor F(o);	IPR000454 ATP synthase, F0 complex, subunit C;IPR000568 ATP synthase, F0 complex, subunit A;IPR002146 ATP synthase, F0 complex, subunit b/b', bacterial/chloroplast;IPR002379 V-ATPase proteolipid subunit C-like domain;IPR035908 ATP synthase, F0 complex, subunit A superfamily;IPR035921 F1F0 ATP synthase subunit C superfamily	ATCG00150.1 | Symbols: ATPI | ATPase, F0 complex, subunit A protein | chrC:14021-14770 REVERSE LENGTH=249	sp|Q4VZP5|ATPI_CUCSA ATP synthase subunit a, chloroplastic OS=Cucumis sativus GN=atpI PE=3 SV=1
CsaV3_UNG209960	scaffold18_1	1224770	1225106	-	-	-	-
CsaV3_UNG210390	scaffold18_1	1378129	1378535	-	-	-	-
CsaV3_UNG203610	scaffold18_1	264492	264697	-	-	-	-
CsaV3_UNG173360	scaffold18_1	14572	14927	-	-	-	-
CsaV3_UNG209600	scaffold18_1	1061284	1061669	-	-	-	-
CsaV3_UNG209450	scaffold18_1	989874	990421	-	-	-	-
CsaV3_4G021960	chr4	13013554	13013743	-	-	-	-
CsaV3_7G001560	chr7	1338604	1338844	-	-	-	-
CsaV3_1G025570	chr1	14287606	14288821	-	-	AT1G31870.2 | Symbols: | unknown protein; FUNCTIONS IN: molecular_function unknown; INVOLVED IN: biological_process unknown; LOCATED IN: cytosol, nucleus; EXPRESSED IN: 25 plant structures; EXPRESSED DURING: 15 growth stages; CONTAINS InterPro DOMAIN/s: Protein of unknown function DUF2050, pre-mRNA-splicing factor (InterPro:IPR018609); Has 35333 Blast hits to 34131 proteins in 2444 species: Archa…	-
CsaV3_UNG112870	scaffold75	55154	55535	-	-	-	-
CsaV3_5G013540	chr5	10191733	10211927	GO:0006869 lipid transport;	IPR033872 Non-specific lipid-transfer protein type 2	-	-
CsaV3_UNG005090	scaffold70	146565	146901	-	-	-	-
CsaV3_UNG079610	scaffold53	132770	133336	-	-	-	-
CsaV3_UNG069580	scaffold53	27076	36640	-	-	-	-
CsaV3_2G034520	chr2	22900465	22900846	-	-	-	-
CsaV3_1G013740	chr1	8967388	8967568	-	-	-	-
CsaV3_6G021220	chr6	14129472	14134629	GO:0043086 negative regulation of catalytic activity;GO:0046910 pectinesterase inhibitor activity;GO:0004857 enzyme inhibitor activity;	IPR006501 Pectinesterase inhibitor domain;IPR034086 Pectinesterase inhibitor, plant;IPR035513 Invertase/pectin methylesterase inhibitor domain superfamily	AT3G17220.1 | Symbols: ATPMEI2, PMEI2 | pectin methylesterase inhibitor 2 | chr3:5883328-5883849 REVERSE LENGTH=173	sp|P83326|PMEI_ACTDE Pectinesterase inhibitor OS=Actinidia deliciosa GN=PMEI PE=1 SV=2
CsaV3_UNG226770	scaffold113	114084	114234	-	-	-	-
TPST： CsaV3_1G013960, CsaV3_1G013970, CsaV3_1G013980 and CsaV3_1G013990
